# Supplementary material for: Individual and population dietary specialization decline in fin whales during a period of ecosystem shift
Source: Sci Rep. 2021 Aug 25;11:17181. doi: 10.1038/s41598-021-96283-x (PMC8387503; doi:10.1038/s41598-021-96283-x)
Supplement: Supplementary file 3 — Supplementary Information 3. [file 41598_2021_96283_MOESM3_ESM.xlsx]

## Sheet: Information
Individual and population dietary specialization decline in fin whales during a period of ecosystem shift - Suplementary data
Cabrol Jory1*, Véronique Lesage1,2, Alexandra Leclerc 1,2, Janie Giard3, Sara Iverson4, Martine Bérubé5,6; Robert Michaud3, Christian Nozais2
1 Maurice Lamontagne Institute, Fisheries and Oceans Canada, Mont-Joli, QC, Canada
2 Département de biologie, chimie et géographie, Québec-Océan, Université du Québec à Rimouski, Rimouski, Québec, Canada
3 Groupe de recherche et d’éducation sur les Mammifères Marins, Tadoussac, QC
4 Department of Biology, Dalhousie University, Halifax, Nova Scotia, Canada
5 Marine Evolution and Conservation, Groningen Institute of Evolutionary Life Sciences, University of Groningen, Netherlands
6 Centre for Coastal Studies, Provincetown, Massachusetts, United States of America
*Corresponding author : jory.cabrol@dfo-mpo.gc.ca

## Sheet: Data_Fin_whale_FA&SI
MarinMammal_ID	Diopsies_ID	Common_me	Species	Sex	Date	julian	season	Region	corrected d15N	corrected d13C	c14.0	c16.0	c16.1n7	c16.2n6	c16.2n4	c16.3n6	c16.3n4	c16.4n3	c16.4n1	c17.0	c18.0	c18.1n9	c18.1n7	c18.2n6	c18.2n4	c18.3n6	c18.3n4	c18.3n3	c18.4n3	c18.4n1	c20.1n11	c20.1n9	c20.1n7	c20.2n6	c20.3n6	c20.4n6	c20.3n3	c20.4n3	c20.5n3	c22.1n11	c22.1n9	c22.1n7	c21.5n3	c22.2n6	c22.4n6	c22.5n6	c22.4n3	c22.5n3	c22.6n3
14	BpB0001	finback whale	Balaenoptera physalus	M	2000-07-21	203	Summer	Estuary	10.1383	-17.7154	1.2234	1.83713	2.19863	0.0311552	0.0613689	0.200095	0.0906966	0.0964603	0.0790685	0.146891	0.693147	2.80182	1.76178	0.647832	0.119189	0.0732034	0.168514	0.458866	0.21552	0.152341	0.637849	1.92119	0.826283	0.163152	0.146891	0.173847	0.135902	0.388443	0.579312	1.47843	1.03996	0.462858	0.173847	0.113555	0.21552	0.279739	0.279739	0.634498	0.610728
59	BpB0003	finback whale	Balaenoptera physalus	F	2000-08-07	220	Summer	Estuary	10.898	-17.4059	1.33431	1.86828	2.13118	0.0194181	0.0571584	0.216586	0.0633123	0.0875559	0.0994608	0.145712	0.693147	2.81928	1.63397	0.673345	0.0994608	0.0815499	0.189918	0.407641	0.232252	0.145712	0.571681	2.13968	1.02165	0.162519	0.0994608	0.184498	0.134348	0.292572	0.653142	1.63014	0.966014	0.646316	0.184498	0.0875559	0.156948	0.151346	0.168059	0.722135	0.69641
93	BpB0005	finback whale	Balaenoptera physalus	M	2000-08-22	235	Summer	Estuary	12.5278	-17.7515	1.49591	2.04428	2.79271	0.0706176	0.100471	0.171422	0.287682	0.143643	0.0856554	0.15066	0.693147	3.04723	1.83939	0.375201	0.063013	0.0553501	0.164549	0.275412	0.100471	0.0856554	0.748497	2.20622	0.917915	0.115069	0.0706176	0.129458	0.115069	0.218254	0.363965	1.43392	1.01676	0.585978	0.129458	0.100471	0.198451	0.262989	0.218254	0.418924	0.46593
94	BpB0006	finback whale	Balaenoptera physalus	F	2000-08-22	235	Summer	Estuary	11.7331	-17.041	1.05325	1.77444	1.93295	0.0170217	0.0296005	0.211922	0.0502198	0.0337585	0.0461298	0.0583499	0.693147	2.36457	1.65064	0.348054	0.094139	0.0296005	0.109643	0.190869	0.0902251	0.109643	0.366073	1.51875	0.635736	0.082351	0.0664144	0.0583499	0.0783906	0.201451	0.448859	1.15696	0.644786	0.401164	0.101921	0.0502198	0.0902251	0.0664144	0.113482	0.535414	0.275809
2734	BpB0007	finback whale	Balaenoptera physalus	F	2000-08-22	235	Summer	Estuary	10.6182	-17.6432
96	BpB0009	finback whale	Balaenoptera physalus	M	2000-08-23	236	Summer	Estuary	10.6639	-17.866	1.15664	1.92961	1.93983	0.0279088	0.0324855	0.164875	0.0771357	0.0771357	0.0550598	0.111474	0.693147	2.46986	1.53301	0.509882	0.081493	0.0460911	0.115684	0.30984	0.156842	0.0944522	0.373514	1.54314	0.707199	0.124053	0.0505855	0.124053	0.0901511	0.204095	0.56767	1.23371	0.776812	0.274626	0.115684	0.0550598	0.0901511	0.107246	0.0858314	0.548776	0.58095
2730	BpB0010	finback whale	Balaenoptera physalus	F	2000-08-23	236	Summer	Estuary	10.1426	-17.7598
63	BpB0012	finback whale	Balaenoptera physalus	M	2000-10-17	291	Fall	Estuary	10.5815	-18.2849	1.12173	1.67808	1.42817	0.0173917	0.0387145	0.111918	0.0512933	0.0678226	0.0678226	0.107989	0.693147	2.43929	1.32526	0.505549	0.0554513	0.0259755	0.0921153	0.313658	0.209009	0.0678226	0.408385	1.72527	0.748598	0.115832	0.0678226	0.11973	0.123614	0.212561	0.688752	1.18939	0.900375	0.564616	0.11973	0.0678226	0.0840831	0.111918	0.127482	0.536801	0.900375
49	BpB0013	finback whale	Balaenoptera physalus	F	2000-10-17	291	Fall	Estuary	12.1993	-17.785	1.14756	1.79499	2.00971	0.023982	0.0287101	0.266835	0.0748012	0.033416	0.0926588	0.0748012	0.693147	2.40186	1.51053	0.408696	0.0837699	0.0380998	0.156921	0.244278	0.161062	0.173382	0.455949	1.68694	0.820592	0.114542	0.0837699	0.131709	0.0611956	0.251854	0.868568	1.10988	0.9124	0.449776	0.161062	0.0566189	0.114542	0.101469	0.127445	0.712379	0.80335
3	BpB0014	finback whale	Balaenoptera physalus	M	2000-10-17	291	Fall	Estuary	10.6382	-17.2704	1.20945	1.87265	2.11453	0.02174	0.0377403	0.247032	0.0638515	0.0430174	0.0638515	0.0943107	0.693147	2.57797	1.70074	0.375723	0.0943107	0.0324353	0.128712	0.207639	0.0992982	0.123869	0.496437	1.96995	0.833864	0.074108	0.0638515	0.074108	0.0638515	0.161969	0.476166	1.53415	1.07264	0.624939	0.0992982	0.0586835	0.114113	0.119003	0.138328	0.383242	0.37949
5	BpB0015	finback whale	Balaenoptera physalus	F	2000-10-17	291	Fall	Estuary	11.171	-18.0119	1.5051	2.12758	2.78115	0.027151	0.104443	0.358508	0.120836	0.0961439	0.0961439	0.183849	0.693147	3.17882	2.03967	0.793449	0.160682	0.0622423	0.250295	0.501609	0.213927	0.243126	0.688549	2.23621	0.999012	0.191454	0.136966	0.183849	0.144934	0.352077	0.830113	1.44205	1.27991	0.720298	0.199001	0.0877756	0.206492	0.176187	0.183849	0.918124	0.869334
911	BpB0016	finback whale	Balaenoptera physalus	M	2000-10-17	291	Fall	Estuary	12.9457	-18.042	1.38456	1.88243	2.19877	0.027399	0.0671393	0.234193	0.0864325	0.0540672	0.0671393	0.123937	0.693147	2.81383	1.69332	0.559616	0.0927817	0.034133	0.160085	0.298045	0.142174	0.130053	0.675634	2.41355	0.998894	0.123937	0.0927817	0.0927817	0.0990909	0.245122	0.459532	2.03507	0.93282	0.628609	0.130053	0.0671393	0.165985	0.177681	0.160085	0.498247	0.494019
2758	BpB0101	finback whale	Balaenoptera physalus	F	2001-08-03	215	Summer	Estuary	11.5165	-17.293	0.995212	1.81898	1.6101	0.00988476	0.00660068	0.0672253	0.147506	0.0229143	0.0196728	0.0703165	0.693147	2.1291	1.25654	0.147506	0.0293659	0.0131581	0.0703165	0.100714	0.0484748	0.0421456	0.438041	1.37631	0.531796	0.0357762	0.0164207	0.0325762	0.0229143	0.0795332	0.24541	0.860456	0.603121	0.219162	0.0357762	0.0196728	0.0325762	0.0672253	0.0764704	0.229744	0.240216
	BpB0201	finback whale	Balaenoptera physalus	M	2002-08-13	225	Summer	Estuary	11.4159	-18.3646	1.05095	1.85925	2.08673	0.0266682	0.0222726	0.235677	0.0483611	0.0526437	0.0653828	0.110751	0.693147	2.36459	1.53367	0.455256	0.0821196	0.0397403	0.122776	0.291055	0.1425	0.122776	0.378066	1.27441	0.542743	0.118784	0.0611544	0.173272	0.0695933	0.235677	0.885181	0.912681	0.449525	0.337116	0.146399	0.0653828	0.114776	0.106711	0.130712	0.77319	0.827804
	BpB0206	finback whale	Balaenoptera physalus	F	2002-09-03	246	Summer	Estuary	13.14	-18.7243	0.974185	1.79671	1.60279	0.0196728	0.0164207	0.0795332	0.150359	0.0325762	0.038966	0.0672253	0.693147	2.14783	1.2043	0.150359	0.0261453	0.00660068	0.0672253	0.100714	0.0484748	0.0421456	0.327444	1.41002	0.573707	0.0357762	0.0164207	0.0325762	0.0325762	0.0795332	0.247998	0.877123	0.552971	0.295926	0.038966	0.0229143	0.0453152	0.0672253	0.0641245	0.247998	0.250578
43	BpB0207	finback whale	Balaenoptera physalus	F	2002-11-20	324	Fall	Estuary	10.486	-18.8704	1.10516	1.83199	2.03409	0.0339016	0.0480862	0.220184	0.0758658	0.107329	0.0804216	0.142115	0.693147	2.61267	1.43321	0.550425	0.0939658	0.0339016	0.111744	0.366967	0.171591	0.133531	0.349755	1.6962	0.558912	0.129212	0.0712891	0.137832	0.102894	0.274043	0.655502	1.02007	0.538997	0.335768	0.124873	0.0339016	0.107329	0.0939658	0.0939658	0.616383	0.702951
	BpB0208	finback whale	Balaenoptera physalus	F	2002-11-20	324	Fall	Estuary	10.6715	-18.1791
50	BpB0209	finback whale	Balaenoptera physalus	F	2002-11-20	324	Fall	Estuary	10.8841	-17.9509	1.1016	1.67957	1.5243	0.0309075	0.0352459	0.168777	0.081766	0.0524137	0.0899965	0.081766	0.693147	2.46566	1.25724	0.436373	0.0650989	0.0309075	0.114289	0.25231	0.149656	0.0940864	0.4479	1.86661	0.745561	0.114289	0.0608884	0.110281	0.0858897	0.220449	0.649612	1.37955	0.927882	0.621107	0.122257	0.0438667	0.0858897	0.0776252	0.0650989	0.548666	0.633083
97	BpB0210	finback whale	Balaenoptera physalus	F	2002-11-20	324	Fall	Estuary	11.6185	-18.6237	1.43666	2.07218	2.62837	0.0562397	0.0945586	0.368995	0.109484	0.109484	0.12419	0.145852	0.693147	2.82883	1.82295	0.650947	0.194642	0.102049	0.29796	0.579488	0.316197	0.310155	0.646627	2.15215	1.15745	0.145852	0.145852	0.254065	0.208156	0.435318	1.065	1.56724	0.981862	0.76873	0.351704	0.167054	0.380359	0.4669	0.419145	1.08753	1.22766
	BpB0302	finback whale	Balaenoptera physalus	M	2003-07-02	183	Summer	Estuary	10.5526	-21.0966	1.54592	2.03017	2.70997	0.074108	0.0829969	0.332343	0.109199	0.117783	0.100541	0.15963	0.693147	3.23339	1.67997	0.802346	0.191891	0.0829969	0.253449	0.542995	0.282863	0.27559	0.673729	2.42293	1.18749	0.260884	0.199796	0.253449	0.238411	0.565095	0.815195	1.8777	1.10818	0.927763	0.290083	0.191891	0.352821	0.372889	0.430783	0.840406	0.840406
50	BpB0303	finback whale	Balaenoptera physalus	F	2003-07-02	183	Summer	Estuary	11.0904	-18.3772	1.0791	1.72432	1.84277	0.0238675	0.0563529	0.192734	0.0699586	0.0517763	0.0654439	0.11832	0.693147	2.61919	1.35439	0.507923	0.109699	0.0332572	0.14792	0.357641	0.14792	0.152078	0.384309	1.63142	0.791965	0.11832	0.0922312	0.14792	0.122602	0.316255	0.594207	1.17754	0.646167	0.444934	0.172613	0.0654439	0.19671	0.204615	0.18071	0.646167	0.646167
913	BpB0304	finback whale	Balaenoptera physalus	M	2003-07-16	197	Summer	Estuary	11.4976	-17.7581	1.12519	1.83702	1.86713	0.0540672	0.049271	0.204794	0.0916303	0.0683192	0.127833	0.136683	0.693147	2.51802	1.43677	0.516868	0.136683	0.0444518	0.171318	0.37816	0.237186	0.184004	0.313852	1.73727	0.84946	0.096228	0.0635911	0.096228	0.100805	0.328504	0.688084	1.24552	0.977034	0.360707	0.188197	0.0870114	0.252997	0.237186	0.260809	0.58103	0.657154
49	BpB0305	finback whale	Balaenoptera physalus	F	2003-09-08	251	Summer	Estuary	11.6914	-18.0805	1.16761	1.88857	2.20392	0.0482667	0.0482667	0.293162	0.0689929	0.0534887	0.0992982	0.119003	0.693147	2.66003	1.58045	0.465874	0.119003	0.079197	0.203165	0.309422	0.166631	0.212094	0.405465	1.74489	0.826679	0.138328	0.133531	0.194156	0.143101	0.313446	0.843365	1.0304	0.728239	0.444968	0.109199	0.0271019	0.0943107	0.104261	0.074108	0.679316	0.613104
911	BpB0306	finback whale	Balaenoptera physalus	M	2003-09-08	251	Summer	Estuary	12.6183	-18.446	1.45862	1.87062	2.03822	0.0451204	0.0882926	0.274129	0.109199	0.0669395	0.129678	0.129678	0.693147	2.75366	1.78662	0.583504	0.102279	0.0377403	0.162903	0.336472	0.232332	0.175891	0.77082	2.70805	1.09089	0.143101	0.116072	0.122898	0.129678	0.347401	0.6698	2.18864	1.49549	0.767255	0.0812254	0.0228147	0.0812254	0.0882926	0.0953102	0.553001	0.604736
948	BpB0401	finback whale	Balaenoptera physalus	M	2004-08-20	233	Summer	Estuary	11.1513	-18.126	1.00032	2.05303	1.98583	0.0210534	0.0375827	0.045746	0.0498028	0.0293522	0.0538432	0.0894906	0.693147	2.29747	1.6238	0.311856	0.101096	0	0.149886	0.220587	0.131401	0.164432	0.286618	1.00811	0.372297	0.104935	0.0578674	0.131401	0.0618754	0.244197	1.01892	0.296157	0.395486	0.264	0.112569	0.00847463	0.0293522	0.0618754	0.073804	0.922231	0.957147
59	BpB0402	finback whale	Balaenoptera physalus	F	2004-09-09	253	Summer	Estuary	12.5346	-18.3339	1.37138	1.94497	2.15008	0.0512933	0.0512933	0.269424	0.106018	0.082065	0.117783	0.129411	0.693147	2.68048	1.64689	0.635602	0.100083	0.0575238	0.169076	0.418537	0.289325	0.217866	0.44418	2.18101	0.916291	0.117783	0.0387145	0.129411	0.0941133	0.323227	0.95247	1.60416	1.15199	0.709461	0.135175	0.0130721	0.0941133	0.100083	0.106018	0.856652	1.01399
68	BpB0403	finback whale	Balaenoptera physalus	M	2004-09-09	253	Summer	Estuary	12.4661	-17.9683	1.39846	1.95881	2.15517	0.0610359	0.0544352	0.230112	0.112329	0.0870114	0.112329	0.143101	0.693147	2.8608	1.79059	0.628142	0.0997504	0.0411017	0.149143	0.384263	0.196211	0.143101	0.550584	2.26336	1.13073	0.11856	0.0477907	0.0805805	0.10606	0.284179	0.562608	1.74646	1.04104	0.650283	0.11856	0.0343676	0.124752	0.11856	0.124752	0.505216	0.513619
911	BpB0404	finback whale	Balaenoptera physalus	M	2004-09-09	253	Summer	Estuary	11.5555	-18.1615	1.40928	1.84827	2.2948	0.0528425	0.0674413	0.293479	0.0889475	0.0746615	0.116921	0.164068	0.693147	2.94485	1.69697	0.661649	0.103032	0.0380274	0.183613	0.397683	0.196433	0.190044	0.756959	2.51168	0.863773	0.103032	0.0601685	0.103032	0.110001	0.299243	0.612458	1.93477	1.38629	0.468064	0.123794	0.0528425	0.144134	0.144134	0.123794	0.629125	0.669617
919	BpB0405	finback whale	Balaenoptera physalus	F	2004-09-09	253	Summer	Estuary	13.5756	-18.2419	1.16282	1.9489	2.1623	0.0460439	0.0460439	0.232524	0.0852647	0.0460439	0.0995847	0.104313	0.693147	2.61176	1.55123	0.487519	0.0804454	0.0410314	0.136798	0.316071	0.163827	0.145889	0.308408	1.48232	0.663929	0.0804454	0.0609326	0.159373	0.0756027	0.281116	0.927743	0.787981	0.780813	0.599929	0.141354	0.0207261	0.0756027	0.0948341	0.118365	0.829945	0.919427
30	BpB0406	finback whale	Balaenoptera physalus	F	2004-09-09	253	Summer	Estuary	10.3589	-18.1394	1.14824	1.92386	2.14562	0.0512933	0.0462808	0.233615	0.090514	0.0710959	0.100083	0.118952	0.693147	2.60619	1.58061	0.511878	0.090514	0.041243	0.142048	0.340225	0.173511	0.151139	0.294239	1.51223	0.674554	0.109562	0.100083	0.137471	0.0562808	0.266405	0.920492	1.20502	0.536801	0.309804	0.128254	0.0259755	0.0808521	0.0808521	0.100083	0.819084	0.920492
49	BpB0407	finback whale	Balaenoptera physalus	F	2004-09-09	253	Summer	Estuary	11.1462	-18.6158	1.24475	1.89214	2.32287	0.0484943	0.0425596	0.307667	0.0776509	0.0602592	0.0947454	0.144342	0.693147	2.8088	1.70869	0.498325	0.111552	0.0425596	0.186454	0.321273	0.149704	0.191595	0.48694	1.8912	0.920011	0.0890796	0.0365894	0.100379	0.0602592	0.284572	0.76792	1.33205	0.770798	0.407533	0.122602	0.0245411	0.100379	0.111552	0.105981	0.726738	0.693147
50	BpB0408	finback whale	Balaenoptera physalus	F	2004-09-22	266	Fall	Estuary	10.9469	-17.787	1.30529	1.98123	2.387	0.0516244	0.0453152	0.344012	0.0886656	0.0703165	0.100714	0.130215	0.693147	2.85632	1.79066	0.547241	0.136012	0.0325762	0.192206	0.353358	0.15887	0.197656	0.569969	2.01446	0.760372	0.118519	0.0886656	0.100714	0.0516244	0.281038	0.787855	1.34402	0.906976	0.276025	0.112619	0.0131581	0.0764704	0.094708	0.0886656	0.728923	0.68983
10	BpB0409	finback whale	Balaenoptera physalus	F	2004-10-01	275	Fall	Estuary	11.4064	-18.059	1.37196	1.83161	2.36024	0.0398459	0.063013	0.352602	0.107797	0.063013	0.0781648	0.129458	0.693147	3.10535	2.07639	0.563094	0.15066	0.0398459	0.211696	0.293761	0.12229	0.198451	0.808217	2.41257	1.23755	0.0856554	0.0553501	0.0781648	0.047628	0.262989	0.520534	1.72015	1.30811	0.630233	0.100471	0.0320027	0.115069	0.136576	0.136576	0.752336	0.603916
86	BpB0501	finback whale	Balaenoptera physalus	M	2005-08-08	220	Summer	Estuary	12.4539	-18.104	1.28298	1.93799	2.30504	0.0595414	0.0479134	0.209555	0.0936356	0.0992067	0.115736	0.158523	0.693147	2.82924	1.8387	0.72038	0.0936356	0.0479134	0.153274	0.537462	0.258108	0.163745	0.382713	1.55523	0.699263	0.104747	0.0537443	0.163745	0.121186	0.37431	0.767036	0.646043	0.792354	0.451427	0.115736	0.0361485	0.126606	0.163745	0.0992067	0.811612	0.929697
913	BpB0502	finback whale	Balaenoptera physalus	M	2005-08-22	234	Summer	Estuary	12.1425	-18.4155	1.19546	1.88604	2.17179	0.0865405	0.0549589	0.212922	0.101965	0.0968498	0.0865405	0.127155	0.693147	2.68056	1.86788	0.601503	0.101965	0.0442061	0.132118	0.407347	0.166185	0.137056	0.396004	1.79458	0.792558	0.0968498	0.0495969	0.107054	0.0917084	0.296121	0.585902	1.01211	0.817812	0.411099	0.0917084	0.027857	0.0917084	0.137056	0.101965	0.530961	0.619908
11	BpB0503	finback whale	Balaenoptera physalus	M	2005-08-26	238	Summer	Estuary	13.3874	-18.195
	BpB0600	finback whale	Balaenoptera physalus	F	2006-10-04	277	Fall	Estuary	12.7021	-17.8249	1.23214	1.99193	2.14651	0.02174	0.0377403	0.329383	0.074108	0.0324353	0.074108	0.123869	0.693147	2.68283	1.69471	0.46242	0.114113	0.0324353	0.133531	0.251314	0.128712	0.138328	0.333328	1.61382	0.848082	0.0992982	0.0586835	0.0482667	0.0377403	0.229715	0.662461	1.1795	0.973937	0.375723	0.0842603	0.0271019	0.0638515	0.0586835	0.0842603	0.725582	0.522841
94	BpB0601	finback whale	Balaenoptera physalus	F	2006-09-12	255	Summer	Estuary	12.1374	-19.0011	1.21155	1.98996	2.13301	0.0268113	0.0373377	0.294453	0.0733313	0.0320883	0.0733313	0.11294	0.693147	2.70478	1.63836	0.492175	0.11294	0.0373377	0.136922	0.253124	0.127398	0.146356	0.345746	1.64678	0.788951	0.103184	0.068268	0.0783691	0.0883692	0.248896	0.698567	1.07848	0.894312	0.565808	0.0733313	0.0161729	0.0425596	0.0477544	0.0631789	0.717309	0.505376
28	BpB0602	finback whale	Balaenoptera physalus	F	2006-09-12	255	Summer	Estuary	10.5047	-18.6957	1.28485	1.6603	1.72141	0.0215062	0.11294	0.169559	0.0373377	0.0833816	0.0631789	0.108074	0.693147	2.52093	1.21317	0.578078	0.0783691	0.0215062	0.132172	0.405465	0.265703	0.108074	0.822935	2.18507	0.269861	0.155702	0.068268	0.146356	0.122602	0.394536	0.769001	2.04979	0.642997	0.108074	0.103184	0.0215062	0.0933319	0.0833816	0.0933319	0.640136	0.841848
17	BpB0604	finback whale	Balaenoptera physalus	M	2006-09-12	255	Summer	Estuary	11.8038	-18.6583	1.36625	1.92529	2.57769	0.0389154	0.083699	0.299517	0.0389154	0.098192	0.0689929	0.119545	0.693147	3.05018	1.88031	0.765837	0.133531	0.076373	0.213574	0.451985	0.194156	0.180998	1.01592	2.33921	0.436718	0.207143	0.098192	0.187599	0.16093	0.305382	0.62755	1.90187	0.867501	0.167664	0.105361	0.0540672	0.105361	0.098192	0.112478	0.610455	0.610455
44	BpB0605	finback whale	Balaenoptera physalus	F	2006-09-12	255	Summer	Estuary	12.4027	-17.9761	1.13605	1.80248	2.00791	0.0197051	0.0579873	0.234029	0.0294139	0.0719735	0.0390293	0.103867	0.693147	2.62294	1.56571	0.507836	0.0948578	0.0485532	0.156281	0.268849	0.139113	0.134774	0.814792	1.78092	0.302497	0.126041	0.0579873	0.112795	0.0993725	0.276425	0.528578	1.41208	0.548898	0.143432	0.0673331	0.0197051	0.0532814	0.0438026	0.0673331	0.531506	0.452437
922	BpB0606	finback whale	Balaenoptera physalus	M	2006-09-12	255	Summer	Estuary	12.1053	-18.4772	1.03445	1.89245	1.87376	0.0168071	0.0292296	0.236612	0.0374264	0.0455565	0.0536211	0.100689	0.693147	2.29108	1.34078	0.382607	0.0852443	0.0414997	0.138287	0.219748	0.160186	0.160186	0.494593	1.35509	0.236612	0.115898	0.0576291	0.160186	0.0813456	0.313821	0.978708	0.994506	0.388371	0.0655973	0.0968498	0.0168071	0.0576291	0.0536211	0.0774317	1.00076	1.12096
909	BpB0607	finback whale	Balaenoptera physalus	F	2006-09-12	255	Summer	Estuary	13.0026	-18.3306	1.28093	1.85922	2.08955	0.0185764	0.0953102	0.252702	0.04282	0.0664897	0.0723207	0.0953102	0.693147	2.66723	1.58796	0.552447	0.0838815	0.04282	0.155935	0.247836	0.139762	0.128833	0.898636	2.34421	0.371564	0.10661	0.0547249	0.0838815	0.0606246	0.223144	0.417888	2.15756	0.918788	0.242946	0.0606246	0.036814	0.0487902	0.0487902	0.0547249	0.362905	0.228131
918	BpB0608	finback whale	Balaenoptera physalus	M	2006-09-12	255	Summer	Estuary	10.4866	-18.3053	0.895845	1.80457	1.30172	0.0118345	0.0206193	0.0882507	0.0322136	0.0936855	0.0493569	0.149036	0.693147	2.01331	0.938658	0.373204	0.04652	0.04652	0.0772917	0.246674	0.194156	0.0634218	0.154151	0.763528	0.138726	0.0855222	0.0606246	0.181825	0.104467	0.260531	0.898272	0.494624	0.237328	0.0717668	0.0855222	0.0206193	0.0855222	0.0882507	0.0772917	0.707918	1.11729
902	BpB0609	finback whale	Balaenoptera physalus	F	2006-09-12	255	Summer	Estuary	11.627	-18.3943	1.31372	1.89912	2.32304	0.0392207	0.076961	0.220473	0.0327898	0.131028	0.0582689	0.125163	0.693147	3.04262	1.76929	0.812411	0.0953102	0.0707691	0.176751	0.486533	0.231112	0.119263	0.672944	1.88606	0.331699	0.198851	0.0707691	0.159849	0.159849	0.369262	0.602493	1.48312	0.631272	0.176751	0.0831149	0.0392207	0.0953102	0.0953102	0.076961	0.561519	0.561519
914	BpB0610	finback whale	Balaenoptera physalus	M	2006-09-12	255	Summer	Estuary	12.9684	-18.5682
59	BpB0611	finback whale	Balaenoptera physalus	F	2006-09-13	256	Summer	Estuary	11.2994	-18.7553	1.26963	1.80848	2.05153	0.0293276	0.0634218	0.223144	0.0521858	0.112478	0.0800427	0.149036	0.693147	2.66508	1.47862	0.634938	0.0855222	0.0235305	0.179341	0.364974	0.251314	0.133531	0.802962	2.14565	0.41337	0.164303	0.0745331	0.15924	0.12306	0.331357	0.696119	1.87363	0.81093	0.213574	0.0855222	0.0689929	0.0963918	0.0909718	0.0909718	0.665996	0.696119
68	BpB0612	finback whale	Balaenoptera physalus	M	2006-09-13	256	Summer	Estuary	12.9563	-17.6367	1.30451	1.87574	2.0722	0.0253178	0.0681378	0.273154	0.0681378	0.0859424	0.11493	0.120628	0.693147	2.71614	1.59523	0.574161	0.103436	0.0500104	0.16508	0.297252	0.218002	0.15963	0.802346	2.27661	0.471605	0.15963	0.0621318	0.126294	0.109199	0.297252	0.839022	2.04105	0.767255	0.202417	0.0859424	0.0681378	0.0500104	0.0500104	0.0621318	0.712195	0.805216
929	BpB0613	finback whale	Balaenoptera physalus	F	2006-09-13	256	Summer	Estuary	13.3814	-18.2233	1.19688	1.76885	2.02356	0.0215062	0.0529224	0.253124	0.0477544	0.0580638	0.0733313	0.103184	0.693147	2.57328	1.48333	0.502092	0.0933319	0.0529224	0.160343	0.265703	0.192236	0.160343	0.64585	2.09361	0.430511	0.127398	0.0580638	0.11294	0.0883692	0.298493	0.682218	1.88921	0.599195	0.155702	0.0883692	0.0268113	0.0631789	0.0580638	0.0733313	0.64585	0.559616
5	BpB0614	finback whale	Balaenoptera physalus	F	2006-09-25	268	Fall	Estuary	10.5077	-18.4615
930	BpB0615	finback whale	Balaenoptera physalus	F	2006-09-25	268	Fall	Estuary	12.0048	-18.2567	1.29706	1.85477	2.04612	0.0240976	0.0649195	0.251992	0.0591889	0.0875194	0.0930904	0.12588	0.693147	2.68917	1.50948	0.600577	0.0930904	0.0649195	0.167992	0.325084	0.237672	0.157629	0.780667	2.20196	0.425587	0.167992	0.0762833	0.157629	0.120489	0.320669	0.763765	1.92656	0.76092	0.167992	0.10414	0.0300323	0.0819171	0.0762833	0.0819171	0.690094	0.743678
927	BpB0616	finback whale	Balaenoptera physalus	M	2006-09-25	268	Fall	Estuary	13.0196	-18.3093	1.14693	1.87788	1.9223	0.0098523	0.0435904	0.24856	0.0340666	0.0340666	0.0530245	0.0853598	0.693147	2.37145	1.31314	0.421832	0.0670107	0.0098523	0.151318	0.244692	0.147053	0.201121	0.798755	1.95225	0.351215	0.0989041	0.0435904	0.13847	0.0623703	0.293851	0.941708	1.43343	0.597094	0.18067	0.129812	0.0577083	0.0944097	0.0944097	0.107833	0.908338	1.09365
14	BpB0617	finback whale	Balaenoptera physalus	M	2006-09-27	270	Fall	Estuary	12.9031	-18.1748	1.12368	1.70613	1.87842	0.0201012	0.0495151	0.167835	0.0446724	0.0827723	0.0827723	0.114959	0.693147	2.61	1.42244	0.568999	0.0780884	0.0543344	0.141746	0.337197	0.184856	0.123968	0.677802	1.96672	0.348008	0.141746	0.0639038	0.128442	0.110424	0.304045	0.554527	1.62054	0.830478	0.189067	0.0780884	0.025064	0.0639038	0.0591305	0.0733825	0.518915	0.554527
48	BpB0618	finback whale	Balaenoptera physalus	M	2006-09-27	270	Fall	Estuary	14.1289	-18.0565	1.69572	2.13163	2.69848	0.0324353	0.15258	0.416394	0.114113	0.0842603	0.207639	0.171272	0.693147	3.02069	1.91239	0.709496	0.143101	0.074108	0.225339	0.37949	0.317454	0.259825	1.22571	3.00666	0.730888	0.171272	0.133531	0.133531	0.123869	0.409121	0.891818	2.80635	1.48808	0.341171	0.123869	0.0534887	0.0943107	0.0943107	0.123869	0.653926	0.682097
34	BpB0619	finback whale	Balaenoptera physalus	F	2006-09-27	270	Fall	Estuary	10.0485	-18.2436	1.13943	1.88102	1.80783	0.0137933	0.0452566	0.245122	0.0800427	0.0540672	0.105361	0.0843071	0.693147	2.38134	1.39895	0.423814	0.0800427	0.0452566	0.12189	0.219433	0.18155	0.12189	0.47116	1.7148	0.321815	0.109519	0.0540672	0.13815	0.0671393	0.22684	0.918141	1.55912	0.674455	0.230524	0.0927817	0.0496716	0.0452566	0.0496716	0.0496716	0.623658	0.84928
907	BpB0620	finback whale	Balaenoptera physalus	M	2006-09-27	270	Fall	Estuary	11.1196	-18.4317	1.29401	1.94921	1.9919	0.0171924	0.0670642	0.154976	0.0340942	0.104204	0.0507151	0.134975	0.693147	2.75583	1.50856	0.648827	0.0670642	0.0616442	0.134975	0.384043	0.226606	0.0884554	0.60561	2.04039	0.30203	0.145026	0.0670642	0.164828	0.119708	0.276054	0.633606	1.72091	0.781603	0.25388	0.0670642	0.0340942	0.0616442	0.077817	0.0561946	0.44513	0.765602
926	BpB0621	finback whale	Balaenoptera physalus	F	2006-09-27	270	Fall	Estuary	11.9194	-18.7644	1.16851	1.79402	1.59669	0.00900907	0.0355593	0.123298	0.0311829	0.111226	0.0571584	0.139172	0.693147	2.49653	1.24041	0.625285	0.0614228	0.0223723	0.107169	0.418948	0.308948	0.0866342	0.501735	1.53135	0.302281	0.147015	0.0656691	0.170182	0.166358	0.367028	0.884104	1.25985	0.473955	0.123298	0.0990055	0.0267873	0.0990055	0.111226	0.11929	0.769354	1.19076
12	BpB0622	finback whale	Balaenoptera physalus	M	2006-10-03	276	Fall	Estuary	12.7272	-17.9988	1.52464	2.04848	2.46021	0.0240976	0.100471	0.363965	0.0856554	0.0781648	0.15066	0.100471	0.693147	2.76801	1.66171	0.612766	0.115069	0.047628	0.198451	0.346871	0.237672	0.244061	0.971641	2.60899	0.549108	0.129458	0.107797	0.115069	0.0706176	0.33531	0.83679	2.42199	1.07946	0.33531	0.0856554	0.0240976	0.0553501	0.0553501	0.0553501	0.510826	0.539674
60	BpB0623	finback whale	Balaenoptera physalus	F	2006-10-05	278	Fall	Estuary	13.4813	-18.28	1.20074	2.00987	2.12348	0.0160003	0.0675582	0.216671	0.0421115	0.0625204	0.082521	0.126111	0.693147	2.61614	1.47252	0.529996	0.0874593	0.0574571	0.144891	0.287682	0.149532	0.144891	0.467985	1.8635	0.311588	0.106972	0.0675582	0.116588	0.0625204	0.25905	0.671407	1.56884	0.792847	0.158748	0.0725707	0.0317487	0.052368	0.052368	0.0625204	0.620692	0.497838
949	BpB0624	finback whale	Balaenoptera physalus	F	2006-10-10	283	Fall	Estuary	13.0307	-18.5945	1.17448	1.99064	2.02243	0.0146702	0.057432	0.262743	0.0433803	0.0620724	0.0804216	0.107329	0.693147	2.31092	1.36136	0.432997	0.0849567	0.0339016	0.163258	0.23587	0.167433	0.231971	0.757532	1.78352	0.299922	0.107329	0.0712891	0.167433	0.057432	0.303565	0.998529	1.16837	0.556091	0.133531	0.107329	0.0195128	0.0480862	0.0666914	0.0666914	0.897394	1.07367
43	BpB0625	finback whale	Balaenoptera physalus	F	2006-10-10	283	Fall	Estuary	12.1394	-18.1839	1.33242	1.96863	2.26989	0.020762	0.0675933	0.320359	0.0544352	0.0870114	0.0997504	0.112329	0.693147	2.77738	1.70156	0.609309	0.10606	0.027588	0.190447	0.31527	0.224541	0.207639	0.582333	2.34033	0.500987	0.149143	0.074108	0.149143	0.0870114	0.365032	0.897942	2.05466	0.923259	0.262902	0.0870114	0.074108	0.0477907	0.0675933	0.0675933	0.863155	0.824053
82	BpB9801	finback whale	Balaenoptera physalus	M	1998-06-09	160	Spring	Estuary	10.921	-17.2815	1.25783	1.65508	1.53353	0.0101011	0.0686544	0.0920747	0.0966936	0.0733825	0.0300023	0.114959	0.693147	2.59077	1.33687	0.403772	0.0495151	0.0349163	0.110424	0.197435	0.0780884	0.0495151	0.757051	2.26324	0.372788	0.123968	0.0300023	0.0639038	0.0827723	0.132897	0.184856	2.01862	0.792142	0.205734	0.0201012	0.025064	0.0639038	0.0446724	0.0398063	0.226185	0.180628
20	BpB9802	finback whale	Balaenoptera physalus	F	1998-06-12	163	Spring	Estuary	10.8526	-17.3183	1.38967	1.99488	2.59616	0.013423	0.0653828	0.223144	0.0716919	0.114776	0.0462128	0.138586	0.693147	2.94586	1.6874	0.615916	0.0841921	0.0590335	0.173272	0.306093	0.108733	0.114776	0.69652	2.03718	0.445205	0.161843	0.0716919	0.108733	0.108733	0.233896	0.354646	1.38629	0.771109	0.156079	0.0462128	0.0462128	0.0841921	0.0903841	0.0779615	0.291055	0.265478
7	BpB9803	finback whale	Balaenoptera physalus	M	1998-06-12	163	Spring	Estuary	12.2326	-17.3432	1.42978	2.0262	2.38297	0.0219789	0.0986715	0.304211	0.0363676	0.0505523	0.0505523	0.0919375	0.693147	3.0378	1.85049	0.456017	0.0919375	0.0363676	0.144581	0.206713	0.0783318	0.112005	0.93827	2.33106	0.451311	0.0783318	0.0363676	0.150971	0.0783318	0.17613	0.236389	2.07759	1.01362	0.236389	0.0575699	0.0434851	0.0434851	0.0645385	0.0645385	0.276509	0.15732
10	BpB9804	finback whale	Balaenoptera physalus	M	1998-07-08	189	Summer	Estuary	11.4634	-17.5734	1.38845	1.85171	2.7661	0.0255333	0.0747235	0.405465	0.0504309	0.0905969	0.0504309	0.106222	0.693147	3.19267	2.03763	0.579129	0.180884	0.0422004	0.26369	0.315314	0.106222	0.236842	1.32863	2.34644	0.514268	0.151685	0.0826917	0.121607	0.0747235	0.309005	0.544727	1.62484	0.995803	0.209254	0.0747235	0.0339016	0.0747235	0.0666914	0.0984401	0.701731	0.529614
22	BpB9805	finback whale	Balaenoptera physalus	F	1998-07-08	189	Summer	Estuary	11.5439	-17.2703	1.14275	1.82328	1.85589	0.0130154	0.0469169	0.17208	0.0716095	0.0301098	0.0301098	0.0716095	0.693147	2.35449	1.49677	0.243032	0.0716095	0	0.0996675	0.107542	0.0510749	0.0837309	0.630063	1.79176	0.337719	0.0716095	0.0385487	0.0552157	0.0510749	0.107542	0.249858	1.53888	0.854137	0.204633	0.0797067	0.0675362	0.0756663	0.0797067	0.0756663	0.293126	0.239601
101	BpB9806	finback whale	Balaenoptera physalus	F	1998-07-08	189	Summer	Estuary	10.0042	-17.9561	1.31642	2.01204	2.30136	0.0242436	0.0767338	0.22437	0.0653051	0.0767338	0.0420482	0.126606	0.693147	2.71539	1.64084	0.497237	0.0823995	0.0537443	0.142692	0.286147	0.0880333	0.104747	0.738132	2.10294	0.447513	0.121186	0.0710358	0.0710358	0.0823995	0.194517	0.317896	1.71749	0.885136	0.258108	0.110256	0.110256	0.142692	0.163745	0.142692	0.32235	0.272226
29	BpB9808	finback whale	Balaenoptera physalus	M	1998-07-23	204	Summer	Estuary	10.1567	-17.9444	1.53345	2.11144	2.46091	0.0240976	0.143643	0.287682	0.12229	0.0781648	0.063013	0.12229	0.693147	2.83512	1.74601	0.46593	0.107797	0.0553501	0.157629	0.224768	0.115069	0.115069	0.901548	2.52735	0.647401	0.100471	0.0856554	0.100471	0.100471	0.198451	0.440089	2.40306	1.37196	0.445311	0.157629	0.15066	0.205095	0.198451	0.136576	0.43484	0.445311
98	BpB9809	finback whale	Balaenoptera physalus	F	1998-07-27	208	Summer	Estuary	11.2987	-16.9583
11	BpB9810	finback whale	Balaenoptera physalus	M	1998-07-27	208	Summer	Estuary	12.984	-17.1565	2.16449	2.18752	3.52551	0.0966268	0.19671	0.493281	0.231802	0.135341	0.184734	0.208545	0.693147	3.45022	1.9805	0.545017	0.122602	0.0966268	0.208545	0.220241	0.208545	0.19671	1.44607	2.67064	0.763106	0.208545	0.19671	0.231802	0.231802	0.265703	0.728738	1.86845	1.0692	0.586175	0.381014	0.231802	0.381014	0.287682	0.519484	0.7495	0.86576
50	BpB9811	finback whale	Balaenoptera physalus	M	1998-07-27	208	Summer	Estuary	11.3433	-17.434	1.03201	1.71048	1.6445	0.0110907	0.0400782	0.122316	0.0436433	0.0888684	0.0293061	0.145082	0.693147	2.39145	1.21653	0.421446	0.0542629	0.0507355	0.105732	0.237171	0.092264	0.0717153	0.426312	1.55756	0.257491	0.109071	0.0400782	0.0820424	0.0820424	0.16734	0.337534	1.10848	0.549474	0.128874	0.0400782	0.0147604	0.0436433	0.0400782	0.0507355	0.34546	0.34546
67	BpB9812	finback whale	Balaenoptera physalus	F	1998-08-03	215	Summer	Estuary	9.57202	-17.6127	0.935325	1.88025	1.9165	0.00709223	0.0211275	0.0884931	0.0452251	0.0620889	0.0176371	0.139298	0.693147	2.40851	1.27439	0.340531	0.0349686	0.0246058	0.0753781	0.20519	0.0452251	0.028072	0.327792	1.17619	0.163764	0.0553775	0.0176371	0.0620889	0.0383991	0.101438	0.288571	0.570235	0.312288	0.101438	0.0315263	0.0176371	0.0418179	0.0452251	0.0452251	0.307066	0.325225
35	BpB9901	finback whale	Balaenoptera physalus	M	1999-07-09	190	Summer	Estuary	14.6425	-17.3587	1.22945	2.00771	2.37065	0.0212774	0.0472529	0.331081	0.052368	0.0421115	0.0574571	0.0923733	0.693147	2.52616	1.61587	0.394654	0.126111	0.0369435	0.194788	0.167881	0.126111	0.238085	0.548805	1.80423	0.350202	0.111791	0.0574571	0.116588	0.0472529	0.25905	0.795277	1.0878	0.548805	0.116588	0.082521	0.0106953	0.0317487	0.0317487	0.052368	0.797701	0.732678
947	BpB9902	finback whale	Balaenoptera physalus	M	1999-07-09	190	Summer	Estuary	10.3305	-17.6904	1.03756	1.91722	2.23432	0.0349163	0.0446724	0.146142	0.0543344	0.101291	0.0446724	0.154876	0.693147	2.61372	1.46556	0.568999	0.0780884	0.0733825	0.141746	0.403772	0.132897	0.0966936	0.494449	1.38756	0.307783	0.141746	0.0920747	0.230225	0.128442	0.296526	0.814871	0.600119	0.475698	0.154876	0.110424	0.0398063	0.132897	0.132897	0.110424	0.903005	1.09522
102	BpB9903	finback whale	Balaenoptera physalus	M	1999-07-21	202	Summer	Estuary	13.0846	-17.3008	1.29553	2.07576	2.4449	0.0232569	0.0515874	0.357263	0.0571584	0.0515874	0.0626986	0.105949	0.693147	2.60964	1.70902	0.428722	0.147405	0.0403513	0.21606	0.187212	0.137201	0.225494	0.690202	1.84706	0.405465	0.126892	0.0682083	0.142316	0.0899482	0.302281	0.853163	1.09074	0.699012	0.121697	0.100644	0.0174932	0.0571584	0.0626986	0.0682083	0.855666	0.769563
78	BpB9904	finback whale	Balaenoptera physalus	M	1999-07-21	202	Summer	Estuary	14.3285	-17.7628	1.29868	1.80158	2.10622	0.0130721	0.0698697	0.163505	0.106018	0.0575238	0.0512933	0.100083	0.693147	2.73701	1.54279	0.323227	0.0759859	0.0195446	0.123614	0.163505	0.0698697	0.0759859	0.892322	2.56748	0.529079	0.0941133	0.0575238	0.111918	0.0450237	0.123614	0.169076	2.24782	1.116	0.332706	0.0387145	0.0387145	0.0512933	0.0759859	0.0698697	0.135175	0.111918
111	BpB9905	finback whale	Balaenoptera physalus	M	1999-07-29	210	Summer	Estuary	12.4777	-17.3906	1.14816	1.65505	1.89067	0.0188685	0.0555699	0.19807	0.0419642	0.0866145	0.04652	0.112478	0.693147	2.4551	1.32112	0.496437	0.0734275	0.0373875	0.145954	0.273293	0.137689	0.116724	0.678758	1.95471	0.472975	0.112478	0.0555699	0.108214	0.0689929	0.255011	0.467023	1.56364	0.792777	0.240141	0.116724	0.0689929	0.145954	0.145954	0.154151	0.475938	0.490623
28	BpB9906	finback whale	Balaenoptera physalus	M	1999-07-29	210	Summer	Estuary	11.4888	-17.3453	1.47846	1.83561	2.10329	0.0272126	0.14723	0.221763	0.0858613	0.0858613	0.0731223	0.14126	0.693147	2.73884	1.44163	0.689693	0.0984401	0.0602189	0.16493	0.470004	0.27554	0.129212	0.860997	2.47451	0.540719	0.176558	0.0858613	0.110863	0.117016	0.403164	0.56453	2.21545	0.889734	0.238202	0.0731223	0.0339016	0.0602189	0.0731223	0.0795121	0.532655	0.478587
97	BpB9907	finback whale	Balaenoptera physalus	F	1999-07-29	210	Summer	Estuary	11.5427	-17.7006	1.18916	1.86651	2.11909	0.0145988	0.0663751	0.141466	0.0755076	0.0800427	0.052518	0.115602	0.693147	2.45463	1.3752	0.392307	0.0617774	0.0337381	0.115602	0.207333	0.0755076	0.0709517	0.702903	1.93747	0.415221	0.0935261	0.0571584	0.0709517	0.0845574	0.154151	0.280302	1.34373	0.880359	0.215269	0.0890518	0.052518	0.10683	0.115602	0.137201	0.348307	0.341362
2674	BpB9908	finback whale	Balaenoptera physalus	F	1999-07-30	211	Summer	Estuary	9.45427	-17.7506	0.990723	1.9157	1.81114	0.0187623	0.0335227	0.104224	0.0444518	0.0800427	0.0480684	0.144363	0.693147	2.39548	1.18447	0.497095	0.0444518	0.029853	0.0973742	0.284837	0.100805	0.0552627	0.318454	1.15983	0.252997	0.100805	0.065958	0.134478	0.0694978	0.189242	0.449917	0.817642	0.449917	0.182953	0.107631	0.0624056	0.100805	0.111026	0.117783	0.422987	0.485508
67	BpB9909	finback whale	Balaenoptera physalus	M	1999-08-11	223	Summer	Estuary	11.1655	-17.104	0.960416	1.91869	1.81345	0.0149257	0.0332748	0.130236	0.0441248	0.0689929	0.0369046	0.143351	0.693147	2.34166	1.25061	0.395389	0.0619506	0.0548584	0.103479	0.271576	0.106863	0.0794642	0.412956	1.16409	0.254234	0.0966763	0.0441248	0.126931	0.0724955	0.162707	0.532396	0.755098	0.369747	0.126931	0.106863	0.0689929	0.126931	0.103479	0.089827	0.519062	0.59652
88	BpB9910	finback whale	Balaenoptera physalus	M	1999-08-11	223	Summer	Estuary	12.063	-17.3393	1.14634	1.8324	1.78133	0.0176216	0.0434851	0.159849	0.0603631	0.0892311	0.0477314	0.132976	0.693147	2.41631	1.32678	0.478302	0.076961	0.0645385	0.125163	0.300927	0.207917	0.0973283	0.489261	1.66729	0.424541	0.121234	0.0645385	0.178611	0.140728	0.307485	0.656944	1.2572	0.624154	0.0973283	0.0645385	0.0132452	0.0603631	0.0686965	0.0645385	0.582836	0.7556
6	BpB9911	finback whale	Balaenoptera physalus	F	1999-08-12	224	Summer	Estuary	11.7237	-17.6407	1.27087	1.69412	2.12003	0.0342891	0.160773	0.241577	0.0398913	0.0889475	0.0565122	0.120364	0.693147	2.68888	1.44281	0.681451	0.0942525	0.0510026	0.180382	0.494413	0.259677	0.140773	0.970603	2.09602	0.377958	0.160773	0.0674413	0.115196	0.115196	0.417026	0.432235	1.63015	1.02629	0.204364	0.0728613	0.0229895	0.0836141	0.0889475	0.0889475	0.377958	0.316337
	BpB9912	finback whale	Balaenoptera physalus	M	1999-08-12	224	Summer	Estuary	12.7851	-17.7893	1.41257	1.80644	1.86678	0.0117648	0.148216	0.132791	0.10121	0.0795874	0.0630581	0.0904571	0.693147	2.45182	1.38629	0.387554	0.0574871	0.0348873	0.106543	0.178369	0.0685983	0.0405853	0.983783	2.4705	0.468523	0.095848	0.0405853	0.111848	0.095848	0.117125	0.095848	2.28708	0.943146	0.316839	0.0685983	0.111848	0.127597	0.143101	0.132791	0.163406	0.158368
20	BpB9913	finback whale	Balaenoptera physalus	F	1999-08-12	224	Summer	Estuary	11.8694	-17.1599	1.20549	1.82488	1.91811	0.0200007	0.0540672	0.154151	0.0730251	0.082371	0.049271	0.127833	0.693147	2.55832	1.40753	0.464306	0.0588405	0.049271	0.127833	0.25691	0.11441	0.082371	0.751988	1.96662	0.467475	0.118905	0.0635911	0.0730251	0.082371	0.184004	0.328504	1.60742	0.908177	0.264693	0.096228	0.082371	0.123379	0.141079	0.118905	0.310155	0.317535
15	BpB9914	finback whale	Balaenoptera physalus	M	1999-08-19	231	Summer	Estuary	13.2206	-17.1621	1.44386	1.98737	2.32384	0.0219789	0.0919375	0.248017	0.0919375	0.071459	0.0645385	0.125163	0.693147	2.87545	1.71746	0.483797	0.105361	0.0363676	0.163629	0.248017	0.112005	0.125163	1.33889	2.3325	0.620178	0.118606	0.071459	0.071459	0.0783318	0.194592	0.357415	2.17391	1.11575	0.407931	0.112005	0.131678	0.118606	0.163629	0.218689	0.427444	0.352221
942	BpB9916	finback whale	Balaenoptera physalus	M	1999-08-20	232	Summer	Estuary	11.2431	-17.4634	1.28555	1.94273	2.2767	0.0219789	0.0540672	0.196115	0.0645385	0.0953102	0.0487902	0.120249	0.693147	2.69837	1.59037	0.537143	0.0800427	0.0434851	0.130053	0.295981	0.110348	0.0902469	0.510826	1.88031	0.434664	0.105361	0.0645385	0.0645385	0.0800427	0.177681	0.279314	1.4954	0.715126	0.253781	0.0749013	0.0749013	0.120249	0.115311	0.130053	0.275103	0.214215
44	BpB9917	finback whale	Balaenoptera physalus	F	1999-08-20	232	Summer	Estuary	12.5359	-17.1959	1.19331	1.87258	2.1705	0.0150379	0.0540672	0.208901	0.0635911	0.049271	0.0347429	0.118905	0.693147	2.62269	1.54476	0.408826	0.077709	0.029853	0.127833	0.184004	0.077709	0.096228	0.561058	1.91588	0.313852	0.0916303	0.0347429	0.0396091	0.049271	0.136683	0.260809	1.40382	0.67788	0.221121	0.049271	0.0635911	0.049271	0.049271	0.0916303	0.291463	0.212991
108	BpB9918	finback whale	Balaenoptera physalus	F	1999-08-20	232	Summer	Estuary	13.0918	-17.2756	1.45241	2.00672	2.44391	0.0283707	0.0828059	0.31255	0.0491327	0.0559587	0.0761614	0.121772	0.693147	2.66443	1.70671	0.570858	0.095964	0.0353394	0.153122	0.323021	0.153122	0.153122	0.785838	2.4269	0.60679	0.095964	0.0894066	0.128121	0.0627383	0.241676	0.393402	2.2719	1.11997	0.358831	0.0894066	0.13443	0.0828059	0.115382	0.095964	0.333384	0.269533
86	BpB9920	finback whale	Balaenoptera physalus	M	1999-08-23	235	Summer	Estuary	9.35186	-17.8096	1.13112	1.91527	1.93539	0.0170944	0.0170944	0.106222	0.0463241	0.0666914	0.0255333	0.14425	0.693147	2.55294	1.45299	0.458624	0.0339016	0	0.0866521	0.289835	0.136759	0.0422004	0.399701	1.3612	0.485508	0.0747235	0.0128481	0.0787156	0.0545208	0.191617	0.42256	0.71447	0.626307	0.162734	0.0422004	0.00858374	0.0422004	0.0545208	0.0585942	0.461346	0.552199
34	BpB9921	finback whale	Balaenoptera physalus	M	1999-08-24	236	Summer	Estuary	9.55099	-17.6335	1.13984	1.98691	2.02895	0.0200007	0.0396091	0.184004	0.082371	0.0444518	0.0540672	0.11441	0.693147	2.5119	1.5724	0.42216	0.077709	0.049271	0.11441	0.204794	0.100805	0.096228	0.467475	1.72385	0.705694	0.082371	0.0635911	0.109896	0.082371	0.149812	0.555277	1.34768	0.922333	0.549463	0.127833	0.0588405	0.132268	0.145455	0.162771	0.495558	0.558172
100	BpB9922	finback whale	Balaenoptera physalus	F	1999-08-24	236	Summer	Estuary	12.7056	-17.7313	1.33061	1.97793	2.18605	0.027399	0.0593166	0.253781	0.0800427	0.0800427	0.0749013	0.125163	0.693147	2.58525	1.68331	0.533891	0.105361	0	0.154151	0.312375	0.168335	0.139762	0.470004	1.85108	0.687576	0.134919	0.0749013	0.100348	0.0953102	0.249461	0.504137	1.30983	0.94477	0.494019	0.105361	0.0851578	0.125163	0.130053	0.115311	0.470004	0.441833
	BpB9923	finback whale	Balaenoptera physalus	F	1999-08-24	236	Summer	Estuary	13.1722	-16.9525	1.30174	1.95895	2.17721	0.0266682	0.0526437	0.204594	0.0577588	0.0879119	0.0526437	0.117182	0.693147	2.57282	1.65488	0.614455	0.0928502	0.0475023	0.140936	0.316978	0.140936	0.112363	0.554196	1.76621	0.730287	0.117182	0.0577588	0.0879119	0.0829491	0.226382	0.403662	1.31198	0.882203	0.525847	0.072949	0.0879119	0.117182	0.168716	0.126752	0.392772	0.355593
909	BpB9924	finback whale	Balaenoptera physalus	F	1999-08-24	236	Summer	Estuary	12.9223	-17.6173	1.31942	1.96667	2.37604	0.027588	0.074108	0.305014	0.0544352	0.0610359	0.0805805	0.124752	0.693147	2.74242	1.81252	0.554608	0.10606	0.0477907	0.178819	0.305014	0.161119	0.149143	0.764003	2.23534	0.906452	0.10606	0.0675933	0.0805805	0.0934012	0.284179	0.650283	1.79409	1.39846	0.653926	0.124752	0.0805805	0.137022	0.11856	0.149143	0.57449	0.444327
2751	BpB9925	finback whale	Balaenoptera physalus	F	1999-08-24	236	Summer	Estuary	9.27591	-17.5851	0.966271	2.01031	1.5006	0.0124225	0.0185764	0.0781178	0.0547249	0.0635615	0.0458095	0.142476	0.693147	2.13712	1.12736	0.325249	0.0246926	0.0517619	0.0606246	0.161268	0.0723207	0.0337974	0.197826	0.82198	0.356362	0.0517619	0.0606246	0.112212	0.0487902	0.103797	0.475846	0.49126	0.415828	0.255127	0.0576791	0.0307717	0.0867509	0.0635615	0.0981471	0.327504	0.552447
90	BpB9926	finback whale	Balaenoptera physalus	F	1999-10-13	286	Fall	Estuary	11.6261	-18.2088	1.04494	1.68609	1.71166	0.0251059	0.0333364	0.149296	0.0695577	0.0813456	0.0455565	0.123417	0.693147	2.53147	1.44092	0.497174	0.0735025	0.0414997	0.108322	0.29191	0.14564	0.0929963	0.356251	1.46568	0.486811	0.104513	0.0455565	0.108322	0.0852443	0.199129	0.554761	0.849716	0.770579	0.253196	0.0929963	0.0576291	0.112117	0.0891278	0.0929963	0.625213	0.756758
60	BpB9927	finback whale	Balaenoptera physalus	F	1999-10-13	286	Fall	Estuary	10.6639	-18.1094	1.12781	1.98023	1.97037	0.0219789	0.0392207	0.152244	0.0561703	0.0645385	0.0477314	0.113329	0.693147	2.44794	1.48059	0.424541	0.0561703	0.0392207	0.101352	0.24686	0.101352	0.0932879	0.336472	1.49265	0.491983	0.0851578	0.0392207	0.0851578	0.0477314	0.140728	0.412845	0.734502	1.07462	0.376913	0.0728373	0.0561703	0.0851578	0.0973283	0.0892311	0.453197	0.433224
85	BpB9928	finback whale	Balaenoptera physalus	F	1999-10-13	286	Fall	Estuary	12.6759	-18.3454	1.38306	1.87626	2.25027	0.0317487	0.0564413	0.219265	0.0923733	0.0745687	0.0982384	0.132725	0.693147	2.63073	1.64368	0.566047	0.0864736	0.0379792	0.155072	0.336472	0.224433	0.121361	0.724896	2.1806	1.09646	0.149532	0.0625204	0.109866	0.0982384	0.24988	0.591364	1.60815	1.38791	0.576976	0.11563	0.0805389	0.132725	0.149532	0.121361	0.59493	0.702778
	BpB9929	finback whale	Balaenoptera physalus	M	1999-10-13	286	Fall	Estuary	12.3807	-17.3651	1.19602	1.96621	2.09052	0.0196085	0.0388398	0.172371	0.0577083	0.0670107	0.0530245	0.089895	0.693147	2.56533	1.5408	0.48779	0.0762274	0.0435904	0.116682	0.24856	0.112267	0.0989041	0.428305	1.66995	0.583377	0.0944097	0.0483186	0.089895	0.0577083	0.155564	0.421832	1.23276	0.835918	0.395515	0.0762274	0.0435904	0.0762274	0.089895	0.116682	0.375312	0.405465

## Sheet: Data_prey_FA
species	common name	year	subregion	length (cm)	weight (g)	% lipid	8:0	10:0	12:0	13:0	Iso14	14:0	14.1n9	14.1n7	14.1n5	Iso15	Anti15	15	15.1n8	15.1n6	Iso16	16:0	16.1n11	16.1n9	16.1n7	7Me16.0	16.1n5	16.2n6	Iso17	16.2n4	16.3n6	17:0	16.3n4	17.1	16.3n1	16.4n3	16.4n1	18.0	18.1n13	18.1n11	18.1n9	18.1n7	18.1n5	18.2d5,11	18.2n7	18.2n6	18.2n4	18.3n6	18.3n4
Clupea harengus	Atlantic herring	2001	estuary	26	202.65	5.46	0	0	0.08	0.03	0.02	3.47	0.14	0.02	0.09	0.12	0.06	0.23	0.01	0	0.06	9.74	0.19	0.09	4.09	0.16	0.06	0.04	0.07	0.14	0.22	0.12	0.12	0.14	0	0.14	0.23	1.1	0.03	0.65	7.94	2.83	0.41	0.02	0.01	0.51	0.07	0.05	0.04
Clupea harengus	Atlantic herring	2001	estuary	24.5	179.55	5.12	0.01	0	0.07	0.03	0.04	4.46	0.2	0.02	0.08	0.18	0.08	0.29	0.03	0	0.07	10.48	0.2	0.09	5.11	0.25	0.07	0.08	0.08	0.14	0.38	0.13	0.29	0.1	0	0.14	0.67	0.95	0.07	0.56	4.13	2.18	0.48	0.03	0.02	0.64	0.08	0.08	0.02
Clupea harengus	Atlantic herring	2001	estuary	24.6	176.88	7.44	0	0	0.07	0.04	0.03	5.17	0.21	0.03	0.08	0.23	0.1	0.38	0.02	0.01	0.09	12.5	0.38	0.17	6.15	0.3	0.12	0.07	0.12	0.16	0.45	0.15	0.3	0.17	0	0.17	0.48	1.18	0.06	0.76	6.49	2.54	0.48	0.03	0.02	0.92	0.09	0.09	0.02
Clupea harengus	Atlantic herring	2001	estuary	26.2	176.7	8.27	0	0	0.08	0.03	0.03	4.68	0.21	0.02	0.07	0.18	0.08	0.3	0.02	0	0.07	10.32	0.29	0.12	5.68	0.24	0.09	0.07	0.09	0.13	0.43	0.13	0.32	0.11	0	0.14	0.63	1.01	0.07	0.77	4.76	2.05	0.49	0.03	0.01	0.69	0.09	0.08	0.02
Clupea harengus	Atlantic herring	2001	estuary	26	191.95	4.21	0.01	0	0.06	0.02	0.02	3.5	0.16	0.01	0.06	0.09	0.05	0.18	0.02	0	0.06	9.77	0.16	0.07	4.94	0.18	0.05	0.06	0.06	0.09	0.36	0.09	0.29	0.06	0	0.1	0.75	1.03	0.05	0.66	3.77	2.54	0.46	0.01	0	0.4	0.1	0.06	0.01
Clupea harengus	Atlantic herring	2001	estuary	24.3	170.69	7.3	0	0	0.07	0.04	0.04	5.16	0.21	0.02	0.08	0.24	0.11	0.39	0.03	0.01	0.08	11.42	0.35	0.16	6.14	0.33	0.11	0.08	0.1	0.18	0.46	0.09	0.35	0.15	0	0.17	0.57	0.96	0.07	0.69	4.42	1.82	0.56	0.04	0.02	1.03	0.08	0.09	0.02
Clupea harengus	Atlantic herring	2001	estuary	26.6	216.32	7.85	0.04	0	0.04	0.04	0.04	5.2	0.25	0.03	0.07	0.23	0.11	0.35	0.03	0.01	0.08	11.63	0.24	0.1	5.95	0.27	0.11	0.08	0.09	0.15	0.45	0.14	0.38	0.12	0	0.16	0.6	1.05	0.07	0.65	4.36	2.3	0.47	0.03	0.01	0.89	0.08	0.09	0.02
Clupea harengus	Atlantic herring	2001	estuary	26.2	192.39	6.18	0.01	0	0.07	0.03	0.02	4.32	0.14	0.02	0.08	0.14	0.07	0.23	0.03	0	0.06	9.44	0.18	0.09	5.3	0.21	0.06	0.08	0.07	0.13	0.39	0.12	0.27	0.09	0	0.12	0.77	0.99	0.06	0.64	3.84	1.77	0.51	0.02	0.01	0.54	0.08	0.08	0.02
Clupea harengus	Atlantic herring	2001	estuary	24.7	184.28	3.94	0.01	0	0.08	0.04	0.04	5.14	0.22	0.02	0.06	0.2	0.1	0.35	0.01	0	0.09	11.67	0.27	0.12	4.59	0.26	0.08	0.06	0.09	0.17	0.36	0.2	0.27	0.16	0	0.18	0.56	1.14	0.09	0.67	4.73	2.3	0.41	0.03	0	0.96	0.08	0.08	0.02
Clupea harengus	Atlantic herring	2001	estuary	26.5	199.72	8.15	0	0	0.07	0.03	0.03	4.33	0.16	0.02	0.08	0.17	0.08	0.27	0.03	0.01	0.06	8.8	0.26	0.12	5.81	0.24	0.07	0.08	0.08	0.13	0.43	0.11	0.32	0.09	0	0.12	0.8	0.75	0.06	0.67	3.75	1.71	0.51	0.03	0.02	0.6	0.08	0.08	0.01
Clupea harengus	Atlantic herring	2001	estuary	25.5	193.15	8.34	0	0	0.07	0.03	0.03	4.69	0.16	0.02	0.08	0.15	0.07	0.27	0.03	0.01	0.06	9.83	0.26	0.12	7.1	0.25	0.06	0.09	0.08	0.13	0.54	0.13	0.44	0.12	0	0.12	0.95	0.89	0.07	0.66	3.78	1.77	0.51	0.03	0.01	0.7	0.1	0.09	0.02
Clupea harengus	Atlantic herring	2001	estuary	26.6	176.5	8.11	0.01	0	0.09	0.05	0.04	5.64	0.23	0.03	0.08	0.22	0.1	0.36	0.03	0.01	0.08	10.86	0.3	0.14	6.6	0.29	0.09	0.08	0.1	0.17	0.45	0.13	0.36	0.13	0	0.15	0.64	0.91	0.08	0.71	4.41	1.78	0.52	0.03	0	0.95	0.07	0.09	0.02
Clupea harengus	Atlantic herring	2001	estuary	23.8	143.61	6.3	0	0	0.09	0.03	0.03	4.14	0.18	0.02	0.1	0.15	0.07	0.26	0.02	0.01	0.06	11.58	0.17	0.09	5.69	0.18	0.04	0.05	0.08	0.12	0.42	0.11	0.21	0.15	0	0.13	0.24	1.34	0.05	0.66	10.45	3.69	0.39	0.03	0.02	0.55	0.09	0.05	0.04
Clupea harengus	Atlantic herring	2001	estuary	22.9	132.98	15.73	0	0	0.07	0.02	0.02	4.08	0.16	0.01	0.11	0.12	0.06	0.22	0.02	0.01	0.05	11.39	0.17	0.09	8.32	0.26	0.03	0.1	0.08	0.08	0.83	0.06	0.77	0.11	0	0.08	1.15	0.94	0.08	0.68	9.09	2.88	0.6	0.03	0.03	0.43	0.17	0.07	0.02
Clupea harengus	Atlantic herring	2001	estuary	22.1	146.78	17.75	0	0	0.06	0.02	0.02	3.74	0.17	0.01	0.1	0.1	0.05	0.2	0.02	0.01	0.04	10.13	0.16	0.06	7.69	0.26	0.04	0.1	0.08	0.06	0.84	0.07	0.81	0.08	0	0.06	1.18	0.9	0.06	0.56	6.61	2.42	0.61	0.03	0.03	0.34	0.19	0.06	0.02
Clupea harengus	Atlantic herring	2001	estuary	20.6	99.13	12.95	0	0	0.08	0.02	0.02	3.74	0.14	0.01	0.09	0.13	0.07	0.24	0.02	0.01	0.05	12.94	0.15	0.08	7.64	0.21	0.04	0.07	0.09	0.07	0.59	0.09	0.5	0.15	0	0.11	0.73	1.23	0.06	0.48	12.57	3.66	0.5	0.03	0.03	0.5	0.16	0.08	0.03
Clupea harengus	Atlantic herring	2001	estuary	21.8	131.99	14.12	0	0	0.07	0.01	0.01	3.77	0.15	0.01	0.11	0.1	0.05	0.21	0.02	0.01	0.04	11.36	0.16	0.06	8.38	0.27	0.03	0.11	0.08	0.08	0.9	0.06	0.87	0.09	0	0.07	1.26	0.97	0.08	0.47	7.27	2.63	0.61	0.03	0.02	0.37	0.19	0.07	0.05
Clupea harengus	Atlantic herring	2001	estuary	21.4	122.48	20.77	0	0	0.06	0.01	0.01	3.67	0.14	0.01	0.11	0.09	0.05	0.19	0.02	0.01	0.05	10.61	0.15	0.06	8.32	0.27	0.04	0.12	0.07	0.06	0.94	0.05	0.96	0.07	0	0.06	1.42	0.81	0.07	0.54	5.92	2.31	0.64	0.03	0.03	0.32	0.2	0.07	0.07
Clupea harengus	Atlantic herring	2001	estuary	25.3	167.78	10.05	0	0	0.07	0.02	0.02	4.3	0.15	0.02	0.09	0.13	0.06	0.21	0.03	0.01	0.04	8.23	0.21	0.12	5.99	0.19	0.06	0.1	0.07	0.11	0.42	0.08	0.26	0.07	0	0.09	0.82	0.73	0.04	0.56	4.55	1.75	0.53	0.02	0.02	0.45	0.08	0.08	0.02
Clupea harengus	Atlantic herring	2001	estuary	26.3	195.5	14.51	0	0	0.07	0.02	0.02	4.16	0.1	0.02	0.1	0.09	0.05	0.19	0.03	0.01	0.03	7.18	0.16	0.07	8.14	0.17	0.04	0.1	0.06	0.1	0.49	0.07	0.33	0.07	0	0.07	0.92	0.57	0.04	0.55	4.09	1.55	0.55	0.03	0.02	0.39	0.1	0.09	0.02
Clupea harengus	Atlantic herring	2001	estuary	25.5	147.34	6.58	0.01	0	0.07	0.02	0.02	4.13	0.17	0.01	0.1	0.12	0.06	0.23	0.04	0.01	0.05	8.66	0.18	0.07	7.05	0.23	0.04	0.09	0.07	0.13	0.5	0.07	0.42	0.08	0	0.09	1.03	0.77	0.06	0.44	4.64	2.02	0.52	0.02	0.01	0.4	0.11	0.08	0.02
Clupea harengus	Atlantic herring	2001	estuary	24.5	128.89	6.85	0	0	0.09	0.03	0.03	4.98	0.22	0.02	0.11	0.17	0.08	0.3	0.02	0.01	0.06	13.28	0.2	0.11	7.51	0.22	0.05	0.06	0.09	0.13	0.55	0.08	0.35	0.18	0	0.13	0.45	1.28	0.06	0.34	13.42	3.63	0.41	0.03	0.02	0.62	0.1	0.06	0.03
Clupea harengus	Atlantic herring	2001	estuary	28	244.25	10.98	0	0	0.07	0.02	0.02	4.05	0.13	0.02	0.1	0.09	0.05	0.2	0.02	0	0.04	7.72	0.19	0.09	6.86	0.17	0.03	0.09	0.06	0.14	0.44	0.07	0.28	0.08	0	0.08	0.87	0.7	0.04	0.59	4.31	1.7	0.52	0.02	0	0.44	0.08	0.08	0
Clupea harengus	Atlantic herring	2001	estuary	25.7	164.4	8.7	0	0	0.07	0.02	0.02	3.77	0.16	0.02	0.1	0.11	0.06	0.23	0.02	0.01	0.06	14.19	0.22	0.14	6.97	0.21	0.07	0.06	0.08	0.08	0.53	0.42	0.32	0.12	0	0.1	0.44	1.52	0.05	0.65	10.81	4.36	0.4	0.02	0.03	0.45	0.12	0.05	0.03
Clupea harengus	Atlantic herring	2001	estuary	24.6	147.03	3.89	0	0	0.1	0.03	0.02	3.9	0.14	0.01	0.07	0.12	0.06	0.23	0.01	0.01	0.08	15.24	0.17	0.08	5.73	0.16	0.05	0.05	0.08	0.08	0.51	1.98	0.26	0.12	0	0.14	0.37	2.03	0.04	0.33	13.09	4.9	0.27	0.01	0.03	0.6	0.09	0.07	0.03
Clupea harengus	Atlantic herring	2001	estuary	25.1	166.29	7	0	0	0.08	0.03	0.03	4.64	0.18	0.02	0.07	0.17	0.08	0.26	0.03	0.01	0.07	10.01	0.22	0.09	6.2	0.22	0.07	0.08	0.08	0.12	0.47	0.1	0.38	0.08	0	0.12	0.92	0.96	0.06	0.66	4.01	2.01	0.48	0.02	0.01	0.66	0.09	0.09	0.02
Clupea harengus	Atlantic herring	2001	estuary	24.2	147.52	7.35	0	0	0.09	0.03	0.02	4.34	0.16	0.02	0.09	0.14	0.07	0.24	0.02	0.01	0.06	10.04	0.21	0.1	5.93	0.17	0.05	0.06	0.08	0.13	0.44	0.49	0.24	0.12	0	0.12	0.36	1.08	0.05	0.69	8.12	2.86	0.4	0.02	0.02	0.53	0.08	0.06	0.03
Clupea harengus	Atlantic herring	2001	estuary	26.1	181.54	7.77	0	0	0.09	0.05	0.04	5.64	0.23	0.02	0.07	0.23	0.11	0.36	0.02	0.01	0.07	11.98	0.29	0.14	6.36	0.25	0.1	0.08	0.1	0.13	0.57	0.35	0.42	0.14	0	0.15	0.64	1.11	0.07	0.65	5.87	2.41	0.4	0.03	0.03	0.9	0.08	0.09	0.02
Clupea harengus	Atlantic herring	2001	estuary	23	132.74	8.9	0	0.04	0.08	0.02	0.02	4.15	0.13	0.01	0.08	0.13	0.07	0.26	0.01	0.01	0.06	16.87	0.18	0.12	7.5	0.2	0.05	0.07	0.09	0.07	0.67	1.32	0.39	0.14	0	0.12	0.5	1.68	0.05	0.41	12.69	5.05	0.37	0.01	0.05	0.54	0.13	0.08	0.03
Clupea harengus	Atlantic herring	2001	estuary	25	159.4	6.1	0	0	0.08	0.02	0.02	3.96	0.14	0.01	0.08	0.11	0.06	0.24	0.01	0.01	0.06	16.22	0.16	0.08	7.03	0.18	0.04	0.06	0.08	0.07	0.6	1.33	0.35	0.13	0	0.11	0.45	2.06	0.05	0.24	14.83	5.27	0.34	0.01	0.03	0.5	0.13	0.06	0.03
Clupea harengus	Atlantic herring	2001	estuary	27.5	199.16	6.23	0	0	0.07	0.02	0.02	4.21	0.13	0.01	0.08	0.13	0.07	0.27	0.02	0.01	0.07	14.13	0.18	0.1	7.39	0.21	0.05	0.07	0.09	0.08	0.55	0.71	0.33	0.12	0	0.13	0.59	1.39	0.05	0.45	9.93	4.11	0.4	0.03	0.04	0.53	0.11	0.08	0.03
Clupea harengus	Atlantic herring	2001	estuary	23.2	136.51	6.44	0	0	0.08	0.04	0.02	4.61	0.15	0.01	0.09	0.13	0.06	0.24	0.03	0.01	0.05	8.89	0.18	0.09	5.8	0.18	0.06	0.07	0.07	0.11	0.42	0.26	0.25	0.11	0	0.12	0.47	0.99	0.06	0.76	6.37	2.37	0.44	0.03	0.02	0.49	0.08	0.06	0.03
Clupea harengus	Atlantic herring	2001	estuary	24	144.73	10.24	0	0	0.08	0.04	0.03	5.82	0.2	0.02	0.09	0.19	0.09	0.34	0.02	0.01	0.07	12.28	0.27	0.12	7.96	0.29	0.09	0.09	0.1	0.14	0.66	0.31	0.48	0.15	0	0.15	0.79	1.06	0.07	0.59	5.87	2.42	0.49	0.04	0.03	1.09	0.09	0.11	0.02
Clupea harengus	Atlantic herring	2001	estuary	23	131.15	10.84	0	0	0.09	0.04	0.03	5.22	0.18	0.03	0.11	0.19	0.09	0.34	0.02	0.01	0.07	14.66	0.22	0.11	7.56	0.22	0.05	0.07	0.11	0.1	0.73	0.82	0.4	0.17	0	0.14	0.49	1.45	0.06	0.42	11.38	4.52	0.36	0.02	0.04	0.77	0.12	0.09	0.04
Clupea harengus	Atlantic herring	2001	estuary	25.2	165.63	6.5	0	0	0.08	0.03	0.03	4.65	0.18	0.02	0.08	0.2	0.09	0.31	0.02	0	0.07	10.88	0.31	0.15	5.42	0.26	0.08	0.07	0.09	0.17	0.4	0.11	0.27	0.14	0	0.15	0.67	1.09	0.07	0.68	5.35	2.2	0.5	0.03	0.02	0.86	0.08	0.08	0.02
Clupea harengus	Atlantic herring	2001	estuary	24.8	163.57	7.46	0.01	0	0.08	0.03	0.03	4.18	0.15	0.02	0.1	0.11	0.06	0.21	0.02	0.01	0.05	7.93	0.16	0.08	5.12	0.16	0.04	0.06	0.06	0.15	0.33	0.07	0.18	0.1	0	0.11	0.42	0.88	0.04	0.6	6.01	2.05	0.47	0	0	0.46	0.07	0.06	0.02
Clupea harengus	Atlantic herring	2001	estuary	13.5	20.82	5.13	0	0	0.08	0.05	0.03	6	0.38	0.02	0.08	0.19	0.08	0.38	0.06	0.01	0.08	10.83	0.25	0.09	6.73	0.37	0.09	0.13	0.1	0.2	0.88	0.21	0.78	0.12	0	0.15	1.19	0.89	0.1	0.37	3.86	2.08	0.55	0.03	0.01	0.55	0.16	0.09	0.02
Clupea harengus	Atlantic herring	2001	estuary	13.3	20.77	3.9	0	0	0.08	0.05	0.03	5.97	0.36	0.02	0.07	0.18	0.07	0.4	0.07	0.01	0.08	11.89	0.25	0.08	6.44	0.38	0.1	0.14	0.1	0.16	0.88	0.25	0.84	0.11	0	0.18	1.33	0.97	0.1	0.28	3.42	2.12	0.44	0.03	0.01	0.53	0.16	0.1	0.04
Clupea harengus	Atlantic herring	2001	estuary	13.7	20.59	1.91	0	0	0.04	0.03	0.02	4.08	0.22	0.01	0.04	0.1	0.05	0.36	0.04	0.01	0.11	14.98	0.3	0.1	5.47	0.28	0.11	0.15	0.09	0.25	0.9	0.3	1.02	0.1	0	0.19	1.44	1.88	0.07	0.28	3.65	3.14	0.27	0.03	0.02	0.64	0.32	0.16	0.01
Clupea harengus	Atlantic herring	2001	estuary	13.3	21.03	3.17	0	0	0.07	0.05	0.03	5.72	0.37	0.02	0.07	0.17	0.07	0.39	0.06	0.01	0.1	11.52	0.23	0.08	5.89	0.36	0.11	0.13	0.09	0.19	0.83	0.23	0.79	0.12	0	0.2	1.27	1.06	0.09	0.31	3.55	2.11	0.46	0.03	0.01	0.54	0.15	0.09	0.02
Clupea harengus	Atlantic herring	2001	estuary	13.4	20.97	3.21	0	0	0.07	0.04	0.03	5.71	0.35	0.02	0.06	0.16	0.07	0.41	0.08	0.01	0.1	13.05	0.28	0.09	6.07	0.34	0.13	0.16	0.1	0.2	0.97	0.22	1.06	0.11	0	0.21	1.64	1.33	0.08	0.26	3.43	2.6	0.35	0.03	0.01	0.58	0.25	0.14	0.04
Clupea harengus	Atlantic herring	2001	estuary	14.4	25.76	3.69	0	0.01	0.09	0.05	0.04	6.14	0.35	0.05	0.08	0.18	0.07	0.4	0.06	0.01	0.08	12.55	0.29	0.1	6.48	0.36	0.09	0.12	0.1	0.17	0.89	0.22	0.81	0.12	0	0.16	1.22	1.17	0.11	0.31	4.23	2.63	0.46	0.02	0.02	0.49	0.16	0.09	0.02
Clupea harengus	Atlantic herring	2001	estuary	13	17.62	1.8	0	0	0.05	0.03	0.02	4.1	0.31	0.01	0.04	0.12	0.11	0.38	0.05	0.01	0.14	14.32	0.27	0.11	4.81	0.34	0.13	0.11	0.15	0.23	0.62	0.27	0.58	0.09	0	0.33	0.94	2.05	0.07	0.3	4.05	2.78	0.38	0.05	0.01	0.65	0.2	0.11	0.04
Clupea harengus	Atlantic herring	2001	estuary	13.1	20.19	3.07	0	0	0.07	0.04	0.02	5.14	0.36	0.02	0.06	0.15	0.06	0.37	0.06	0.01	0.11	12.45	0.26	0.08	5.68	0.33	0.12	0.13	0.09	0.2	0.8	0.24	0.78	0.1	0	0.22	1.2	1.47	0.09	0.34	3.62	2.46	0.41	0.02	0.02	0.52	0.22	0.11	0.05
Clupea harengus	Atlantic herring	2001	estuary	13.8	22.02	4.25	0	0	0.07	0.04	0.03	5.61	0.35	0.02	0.08	0.16	0.07	0.35	0.06	0.01	0.08	10.45	0.23	0.09	6.95	0.35	0.07	0.14	0.09	0.16	0.9	0.16	0.85	0.09	0	0.14	1.28	0.92	0.08	0.35	3.34	2.02	0.5	0.02	0.01	0.52	0.16	0.09	0.02
Clupea harengus	Atlantic herring	2001	estuary	13.6	22.08	4	0	0	0.08	0.05	0.03	6	0.35	0.02	0.08	0.19	0.08	0.41	0.08	0.01	0.08	11.62	0.25	0.08	6.31	0.37	0.07	0.13	0.09	0.19	0.84	0.19	0.75	0.11	0	0.16	1.18	0.95	0.06	0.32	3.82	2.12	0.49	0.02	0.01	0.58	0.15	0.09	0.02
Clupea harengus	Atlantic herring	2001	estuary	13.2	17.39	2.69	0	0	0.06	0.04	0.02	4.61	0.33	0.02	0.05	0.17	0.07	0.44	0.06	0.01	0.13	13.45	0.32	0.1	4.92	0.33	0.12	0.12	0.11	0.31	0.69	0.35	0.67	0.14	0	0.27	1.02	1.69	0.1	0.41	4.66	2.84	0.44	0.04	0.02	0.55	0.24	0.1	0.02
Clupea harengus	Atlantic herring	2001	estuary	13	19.84	4.71	0	0.01	0.08	0.05	0.03	6.14	0.4	0.02	0.08	0.17	0.07	0.4	0.07	0.01	0.08	11.29	0.26	0.08	7.1	0.36	0.09	0.16	0.1	0.21	1.05	0.16	1.1	0.11	0	0.17	1.7	1.1	0.1	0.22	3.18	2.21	0.43	0.03	0.01	0.57	0.23	0.14	0.05
Clupea harengus	Atlantic herring	2000	estuary	26.7	190.94	8.2	0.01	0.45	0.09	0.03	0.03	4.83	0.19	0.02	0.08	0.18	0.08	0.32	0.03	0	0.02	10.8	0.31	0.15	6.73	0.27	0.05	0.09	0.11	0.17	0.57	0.18	0.44	0.12	0.03	0.16	0.9	1.09	0.05	0.65	4.58	2.26	0.53	0.03	0	0.83	0.04	0.11	0.02
Clupea harengus	Atlantic herring	2000	estuary	26.7	187.88	7.6	0.01	0.77	0.1	0.04	0.03	5.11	0.21	0.02	0.1	0.18	0.08	0.3	0.02	0	0.02	11.14	0.3	0.11	7.3	0.28	0.04	0.1	0.1	0.19	0.63	0.17	0.53	0.1	0.03	0.15	1.12	0.98	0.06	0.59	4.69	2.5	0.51	0.01	0	0.78	0.05	0.1	0.01
Clupea harengus	Atlantic herring	2000	estuary	26.3	191.74	3.19	0	0.29	0.08	0.02	0.02	2.96	0.11	0.02	0.06	0.1	0.05	0.21	0.01	0	0.02	12.09	0.17	0.09	3.82	0.15	0.03	0.03	0.08	0.13	0.17	0.24	0.07	0.12	0	0.14	0.14	1.5	0	0.65	10.54	4.21	0.41	0.01	0	0.63	0	0.07	0.03
Clupea harengus	Atlantic herring	2002	estuary	13.6	20.76	4.74	0	0	0.08	0.05	0.03	5.78	0.36	0.02	0.11	0.17	0.07	0.36	0.05	0.01	0.09	12.18	0.22	0.1	6.8	0.26	0.1	0.11	0.09	0.17	0.77	0.8	0.63	0.11	0	0.17	0.76	1.12	0.06	0.44	6.08	2.82	0.37	0.03	0.03	0.44	0.14	0.06	0.05
Clupea harengus	Atlantic herring	2002	estuary	14.2	21.58	2.98	0	0	0.08	0.04	0.02	5.2	0.33	0.02	0.08	0.13	0.05	0.31	0.04	0.01	0.08	12.27	0.25	0.1	6.17	0.26	0.08	0.12	0.09	0.23	0.68	0.1	0.7	0.1	0	0.17	0.78	1.31	0.08	0.73	5.41	2.64	0.36	0.02	0.01	0.42	0.16	0.08	0.04
Clupea harengus	Atlantic herring	2002	estuary	11.8	14.56	9.59	0	0	0.09	0.07	0.05	6.29	0.37	0.04	0.13	0.22	0.09	0.41	0.07	0.02	0.08	11.46	0.22	0.1	8.7	0.33	0.08	0.14	0.11	0.16	0.87	0.09	0.55	0.15	0	0.15	1.03	0.94	0.08	0.44	5.47	2.58	0.56	0.04	0.02	0.55	0.13	0.07	0.05
Clupea harengus	Atlantic herring	2002	estuary	10.9	9.7	5.56	0	0	0.09	0.06	0.04	6.24	0.36	0.04	0.15	0.2	0.08	0.38	0.06	0.02	0.08	11.12	0.22	0.1	8.8	0.34	0.08	0.12	0.09	0.17	0.81	0.08	0.38	0.13	0	0.15	0.73	0.98	0.07	0.48	5.64	2.58	0.63	0.04	0.02	0.48	0.13	0.05	0.05
Clupea harengus	Atlantic herring	2002	estuary	12.9	17.82	5.59	0	0	0.1	0.07	0.05	6.86	0.39	0.04	0.15	0.21	0.09	0.41	0.06	0.02	0.1	12.25	0.24	0.12	9.01	0.36	0.07	0.14	0.11	0.19	0.88	0.09	0.43	0.15	0	0.18	0.83	1.11	0.08	0.52	5.73	2.71	0.58	0.05	0.02	0.54	0.13	0.06	0.05
Clupea harengus	Atlantic herring	2000	estuary	25.1	172.49	5.39	0	0.45	0.09	0.03	0.02	4.34	0.18	0.02	0.09	0.16	0.06	0.28	0.02	0	0.01	11.71	0.22	0.08	7.09	0.22	0.04	0.08	0.09	0.15	0.54	0.22	0.44	0.09	0.02	0.12	0.69	1.12	0.06	0.68	5.97	3.11	0.48	0.03	0	0.63	0.02	0.12	0.02
Clupea harengus	Atlantic herring	2002	estuary	14.6	23.8	8.01	0	0	0.1	0.05	0.03	6.26	0.32	0.04	0.14	0.18	0.06	0.36	0.05	0.01	0.08	13.45	0.21	0.11	8.24	0.28	0.07	0.11	0.09	0.13	0.89	1.14	0.63	0.12	0	0.14	0.7	1.06	0.06	0.36	8.06	3.37	0.4	0.03	0.04	0.45	0.11	0.06	0.05
Clupea harengus	Atlantic herring	2002	estuary	15.8	30.63	4.75	0	0	0.09	0.04	0.03	4.96	0.32	0.02	0.11	0.12	0.05	0.25	0.04	0.01	0.08	10.34	0.16	0.09	6.85	0.24	0.04	0.09	0.06	0.14	0.56	0.06	0.41	0.06	0	0.11	0.48	0.92	0.07	0.69	5.21	2.25	0.47	0.03	0.02	0.31	0.1	0.04	0.04
Clupea harengus	Atlantic herring	2002	estuary	17.1	35.72	2.56	0	0	0.11	0.05	0.03	4.22	0.29	0.02	0.06	0.11	0.05	0.27	0.03	0.01	0.09	13.04	0.27	0.12	4.35	0.29	0.06	0.06	0.07	0.17	0.38	0.09	0.24	0.07	0	0.15	0.32	1.37	0.05	0.9	6.43	2.61	0.41	0.02	0.01	0.34	0.09	0.04	0.04
Clupea harengus	Atlantic herring	2002	estuary	15.8	30.23	4.31	0	0	0.09	0.05	0.03	5.31	0.31	0.02	0.11	0.13	0.06	0.28	0.04	0.01	0.07	11.01	0.19	0.1	6.68	0.26	0.08	0.09	0.07	0.12	0.61	0.05	0.45	0.08	0	0.12	0.52	1.02	0.06	0.64	6.11	2.53	0.4	0.03	0.02	0.34	0.11	0.05	0.04
Clupea harengus	Atlantic herring	2002	estuary	14.5	22.08	2.48	0	0	0.1	0.05	0.03	5.36	0.29	0.02	0.08	0.15	0.08	0.35	0.03	0.01	0.09	14.6	0.25	0.14	6.04	0.29	0.1	0.1	0.1	0.19	0.53	0.12	0.37	0.13	0	0.17	0.55	1.74	0.06	0.66	8.33	3.15	0.36	0.04	0.02	0.48	0.09	0.05	0.04
Clupea harengus	Atlantic herring	2002	estuary	14.1	22.56	2.66	0	0	0.08	0.04	0.03	4.35	0.2	0.02	0.09	0.12	0.05	0.31	0.02	0.01	0.13	17.92	0.25	0.14	7.03	0.32	0.05	0.09	0.09	0.1	0.79	0.98	0.44	0.15	0	0.25	0.96	2.14	0.07	0.29	10.79	4.63	0.39	0.05	0.04	0.55	0.13	0.07	0.06
Clupea harengus	Atlantic herring	2002	estuary	13.6	20.98	6.89	0	0	0.09	0.05	0.04	6.85	0.46	0.02	0.11	0.22	0.07	0.4	0.07	0.01	0.09	11.68	0.22	0.09	7.58	0.29	0.1	0.13	0.1	0.17	0.86	0.09	0.69	0.12	0	0.15	0.86	0.88	0.08	0.52	5.83	2.51	0.46	0.03	0.03	0.51	0.13	0.07	0.06
Clupea harengus	Atlantic herring	2000	estuary	26.1	179.72	8.32	0	0.43	0.08	0.02	0.02	4.42	0.15	0.02	0.09	0.13	0.07	0.26	0.02	0.01	0.02	16.21	0.2	0.07	8.88	0.21	0.02	0.09	0.11	0.1	0.79	0.84	0.56	0.11	0.02	0.09	0.85	1.64	0.03	0.16	9.87	4.52	0.34	0.03	0.03	0.55	0	0.14	0.02
Clupea harengus	Atlantic herring	2001	estuary	28.2	227.88	7.46	0	0	0.12	0.04	0.03	5.73	0.23	0.05	0.13	0.22	0.1	0.31	0.03	0.01	0.07	11.98	0.29	0.18	7.17	0.21	0.07	0.06	0.11	0.16	0.38	0.09	0.22	0.18	0	0.13	0.25	1.35	0.06	0.65	13.61	3.06	0.4	0.03	0.02	0.79	0.07	0.06	0.02
Clupea harengus	Atlantic herring	2001	estuary	29.7	231.31	2.91	0	0	0.09	0.03	0.02	2.85	0.18	0.02	0.05	0.08	0.04	0.16	0.02	0.01	0.08	10.29	0.21	0.11	2.99	0.15	0.04	0.04	0.07	0.13	0.16	0.08	0.1	0.07	0	0.12	0.16	1.69	0.05	1.51	8.32	2.5	0.28	0.02	0.01	0.39	0.05	0.03	0.02
Clupea harengus	Atlantic herring	2001	estuary	27.2	171.22	5.66	0	0	0.11	0.04	0.03	5.56	0.24	0.04	0.1	0.18	0.09	0.29	0.02	0.01	0.08	12.34	0.22	0.11	7.18	0.19	0.05	0.08	0.1	0.11	0.5	0.09	0.38	0.13	0	0.12	0.55	1.27	0.07	0.94	9.37	2.65	0.4	0.03	0.02	0.5	0.09	0.06	0.03
Clupea harengus	Atlantic herring	2001	estuary	30.4	254.95	2.98	0	0	0.1	0.04	0.03	3.77	0.18	0.03	0.08	0.12	0.06	0.2	0.02	0.01	0.07	11.75	0.17	0.09	4.79	0.14	0.04	0.04	0.07	0.11	0.24	0.07	0.16	0.1	0	0.12	0.19	1.64	0.05	0.99	11.85	2.97	0.32	0.03	0.01	0.5	0.05	0.04	0.02
Clupea harengus	Atlantic herring	2001	estuary	28.8	218.37	6.78	0	0	0.1	0.04	0.03	4.87	0.2	0.03	0.09	0.16	0.08	0.24	0.02	0.01	0.08	10.99	0.23	0.12	6.2	0.16	0.03	0.06	0.09	0.14	0.39	0.07	0.3	0.12	0	0.12	0.43	1.38	0.07	1.06	9.76	2.74	0.37	0.02	0.02	0.48	0.08	0.05	0.03
Clupea harengus	Atlantic herring	2001	estuary	25.5	166.32	6.89	0	0	0.09	0.04	0.03	6.16	0.26	0.03	0.1	0.2	0.1	0.32	0.03	0.01	0.08	12.16	0.23	0.1	7.69	0.21	0.06	0.09	0.12	0.11	0.6	0.1	0.51	0.13	0	0.12	0.75	1.14	0.07	0.91	8.24	2.42	0.41	0.03	0.02	0.51	0.1	0.06	0.04
Clupea harengus	Atlantic herring	2001	estuary	27.1	203.79	7.32	0	0	0.1	0.04	0.04	5.26	0.22	0.03	0.13	0.19	0.09	0.31	0.02	0.01	0.07	11.26	0.22	0.1	7.34	0.19	0.05	0.07	0.09	0.14	0.5	0.09	0.31	0.14	0	0.13	0.41	1.01	0.06	0.78	7.69	2.42	0.47	0.03	0.02	0.62	0.09	0.05	0.03
Clupea harengus	Atlantic herring	2000	estuary	14.5	24.29	4.81	0	0.28	0.1	0.03	0.02	4.9	0.15	0.02	0.1	0.15	0.07	0.28	0.03	0.01	0.02	16.74	0.24	0.1	8	0.23	0.03	0.08	0.1	0.13	0.75	0.81	0.44	0.12	0.03	0.22	0.82	1.83	0.04	0.21	11	4.57	0.39	0.04	0.03	0.71	0.02	0.12	0.02
Clupea harengus	Atlantic herring	2001	estuary	28.2	220.39	4.22	0	0	0.1	0.05	0.03	4.59	0.22	0.04	0.07	0.16	0.09	0.28	0.02	0.01	0.09	12.57	0.3	0.15	5.19	0.2	0.05	0.05	0.11	0.16	0.29	0.11	0.2	0.13	0	0.16	0.32	1.48	0.06	1.29	8.86	2.93	0.41	0.02	0.01	0.49	0.09	0.05	0.03
Clupea harengus	Atlantic herring	2001	estuary	28.3	218.59	2.51	0	0	0.12	0.04	0.03	4.54	0.19	0.02	0.08	0.15	0.08	0.27	0.02	0.01	0.08	12.19	0.29	0.15	4.72	0.21	0.08	0.05	0.09	0.17	0.27	0.11	0.17	0.13	0	0.17	0.29	1.55	0.05	1.04	9.27	2.45	0.37	0.02	0.01	0.64	0.06	0.05	0.02
Clupea harengus	Atlantic herring	2001	estuary	28.7	221.83	5.36	0	0	0.1	0.04	0.03	5.54	0.25	0.05	0.1	0.17	0.09	0.27	0.02	0.01	0.09	12.41	0.25	0.11	6.65	0.19	0.05	0.08	0.11	0.15	0.47	0.09	0.38	0.11	0	0.14	0.57	1.49	0.07	1.04	9.54	2.76	0.38	0.03	0.02	0.47	0.08	0.06	0.03
Clupea harengus	Atlantic herring	2001	estuary	28.8	252.81	6.37	0	0	0.09	0.03	0.03	5.09	0.2	0.02	0.11	0.17	0.07	0.29	0.02	0.01	0.07	12.1	0.23	0.11	8.09	0.23	0.06	0.09	0.09	0.12	0.57	0.07	0.45	0.12	0	0.12	0.64	1.05	0.06	0.86	7.98	2.56	0.48	0.03	0.02	0.59	0.09	0.06	0.03
Clupea harengus	Atlantic herring	2001	estuary	27.5	222.47	7.89	0	0	0.12	0.04	0.03	5.19	0.22	0.02	0.12	0.17	0.07	0.27	0.02	0.01	0.07	11.96	0.2	0.09	7.67	0.2	0.05	0.07	0.09	0.13	0.5	0.07	0.36	0.11	0	0.11	0.48	1.18	0.06	0.93	9.04	2.79	0.43	0.03	0.02	0.65	0.08	0.06	0.03
Clupea harengus	Atlantic herring	2000	estuary	16.2	31.69	2.22	0	0.29	0.07	0.04	0.02	3.92	0.25	0.01	0.07	0.13	0.05	0.33	0.03	0	0.02	14.31	0.28	0.12	5.68	0.26	0.06	0.08	0.09	0.34	0.51	0.25	0.38	0.13	0	0.23	0.62	2.11	0.08	0.47	5.62	3.01	0.42	0.04	0	0.58	0.04	0.18	0.02
Clupea harengus	Atlantic herring	2000	estuary	13.5	21.03	9.63	0	0.08	0.12	0.03	0.02	5.79	0.08	0.03	0.11	0.12	0.07	0.29	0.02	0.01	0.05	24	0.22	0.07	9.98	0.23	0.02	0.08	0.13	0.05	1.28	1.52	0.54	0.11	0.02	0.09	0.58	2.37	0.03	0.06	14.31	7.56	0.21	0.01	0.06	0.58	0	0.16	0.02
Clupea harengus	Atlantic herring	2000	estuary	13.6	18.98	3.78	0	0.52	0.08	0.02	0.02	4.28	0.19	0.01	0.1	0.13	0.07	0.27	0.03	0.01	0.02	12.98	0.19	0.08	8.25	0.26	0.03	0.11	0.1	0.17	0.83	0.42	0.58	0.08	0	0.18	1.02	1.37	0.07	0.45	5.91	3.2	0.56	0.04	0.02	0.52	0.03	0.17	0.01
Clupea harengus	Atlantic herring	2000	estuary	13.7	19.7	2.35	0	0.42	0.09	0.02	0.02	3.71	0.23	0.02	0.08	0.11	0.06	0.22	0.02	0	0.01	13.01	0.2	0.11	6.81	0.23	0.05	0.08	0.08	0.17	0.47	0.41	0.32	0.1	0	0.24	0.63	1.76	0.07	0.4	7.03	3.01	0.48	0.04	0	0.45	0.03	0.12	0.03
Clupea harengus	Atlantic herring	2000	estuary	14.1	27.4	6.7	0.01	0.14	0.11	0.03	0.02	5.46	0.14	0.03	0.1	0.15	0.11	0.32	0.02	0.01	0.03	19.65	0.27	0.09	9.19	0.24	0.03	0.07	0.16	0.08	0.91	0.96	0.43	0.15	0.02	0.16	0.63	2.1	0.05	0.2	11.82	5.8	0.33	0.03	0.04	0.7	0	0.13	0.02
Clupea harengus	Atlantic herring	2000	estuary	24.6	140.79	4.17	0	1.11	0.08	0.03	0.02	4.32	0.16	0.02	0.09	0.14	0.06	0.3	0.02	0	0.01	10.66	0.22	0.1	6.87	0.22	0.05	0.06	0.07	0.18	0.39	0.14	0.19	0.11	0.02	0.21	0.4	1.01	0.04	0.54	5.09	2.45	0.49	0.03	0	0.74	0.05	0.09	0
Clupea harengus	Atlantic herring	2000	estuary	26.5	171.25	5.05	0.01	0.37	0.08	0.02	0.01	3.62	0.16	0.01	0.09	0.09	0.06	0.22	0.02	0.01	0.02	13.63	0.19	0.08	6.92	0.2	0.04	0.08	0.1	0.14	0.62	0.56	0.44	0.08	0.01	0.1	0.75	1.52	0.06	0.54	7.87	4.13	0.43	0.01	0.02	0.53	0	0.14	0.02
Clupea harengus	Atlantic herring	2000	estuary	28	212.58	6.81	0.01	1.3	0.1	0.02	0.03	4.21	0.14	0.01	0.09	0.13	0.06	0.23	0.02	0	0.01	10.71	0.24	0.08	7.39	0.24	0.03	0.09	0.08	0.11	0.59	0.12	0.5	0.06	0.03	0.11	0.97	0.9	0.06	0.53	3.73	2.48	0.53	0.02	0	0.58	0.04	0.11	0.02
Clupea harengus	Atlantic herring	2000	estuary	26	167.25	3.85	0	0.96	0.07	0.03	0.03	4.2	0.19	0.02	0.07	0.13	0.06	0.27	0.01	0	0.02	11.08	0.21	0.1	5.59	0.21	0.04	0.05	0.08	0.15	0.35	0.24	0.18	0.1	0.01	0.13	0.31	1.15	0.05	0.64	5.65	3.04	0.41	0.02	0	0.65	0.04	0.09	0.01
Clupea harengus	Atlantic herring	2000	estuary	26.5	193.85	7.7	0	0.69	0.08	0.03	0.03	4.8	0.17	0.02	0.09	0.17	0.08	0.3	0.02	0	0.02	11.66	0.32	0.13	8.26	0.29	0.04	0.1	0.12	0.16	0.68	0.15	0.63	0.09	0.05	0.14	1.23	0.97	0.06	0.64	4.56	2.42	0.54	0.03	0	0.63	0.04	0.12	0.02
Clupea harengus	Atlantic herring	2000	estuary	26.7	207.63	6.54	0	0.76	0.09	0.02	0.02	4.8	0.16	0.02	0.09	0.13	0.06	0.26	0.02	0	0.01	10.69	0.4	0.16	8.02	0.27	0.03	0.1	0.1	0.12	0.71	0.11	0.58	0.07	0.02	0.17	1.35	0.96	0.05	0.66	4.46	2.33	0.54	0.02	0	0.53	0	0.12	0.01
Clupea harengus	Atlantic herring	2000	estuary	25.1	166.18	8.62	0	0.64	0.07	0.02	0.02	4.21	0.15	0.01	0.11	0.11	0.06	0.23	0.03	0.01	0.01	12.42	0.26	0.1	8.68	0.21	0.02	0.1	0.09	0.11	0.77	0.31	0.59	0.06	0.03	0.08	1.14	0.97	0.07	0.53	5.39	2.95	0.5	0.02	0.02	0.46	0	0.16	0.01
Clupea harengus	Atlantic herring	2003	estuary	26.6	167.29	1.33	0	0	0.02	0.01	0	1.66	0.06	0	0.02	0.05	0.01	0.2	0.01	0	0.14	13.78	0.18	0.09	2.66	0.26	0.08	0.03	0.05	0.16	0.23	0.13	0.11	0.09	0	0.22	0.19	1.91	0.04	1.27	5.69	3.13	0.54	0.03	0.02	0.49	0.1	0.04	0.04
Clupea harengus	Atlantic herring	2003	estuary	25.5	137.78	9.5	0	0	0.08	0.02	0.02	3.92	0.19	0.01	0.09	0.1	0.04	0.19	0.02	0.01	0.04	11.09	0.14	0.08	5.88	0.15	0.02	0.07	0.07	0.07	0.61	0.86	0.42	0.1	0	0.08	0.73	1.37	0.04	0.68	12.63	3.26	0.39	0.03	0.03	0.35	0.12	0.04	0.06
Clupea harengus	Atlantic herring	2003	estuary	23.7	127.71	5.64	0	0	0.09	0.02	0.02	3.73	0.22	0.02	0.09	0.1	0.06	0.19	0.02	0.01	0.05	12.33	0.13	0.08	5.49	0.14	0.03	0.05	0.07	0.06	0.47	1.21	0.28	0.1	0	0.08	0.41	1.73	0.04	0.49	15.98	3.5	0.3	0	0.03	0.34	0.09	0.04	0.05
Clupea harengus	Atlantic herring	2003	estuary	22.4	106.74	9.55	0	0	0.08	0.04	0.04	5.01	0.25	0.02	0.12	0.15	0.06	0.26	0.03	0.01	0.04	8.57	0.16	0.07	6.11	0.25	0.04	0.07	0.07	0.1	0.65	0.43	0.29	0.1	0	0.09	0.54	0.8	0.06	0.48	6.14	2.12	0.57	0.03	0.02	0.38	0.11	0.04	0.05
Clupea harengus	Atlantic herring	2003	estuary	26.3	206.02	4.41	0	0	0.06	0.02	0.03	3.66	0.16	0.02	0.06	0.15	0.05	0.29	0.01	0	0.08	13.52	0.33	0.25	4.74	0.23	0.07	0.04	0.14	0.12	0.27	0.11	0.14	0.19	0	0.17	0.12	1.75	0.03	0.85	12.01	4.05	0.47	0.03	0.03	0.57	0.12	0.06	0.06
Clupea harengus	Atlantic herring	2003	estuary	21.8	90.3	8.84	0.01	0.01	0.06	0.02	0.03	3.78	0.19	0.01	0.11	0.11	0.04	0.22	0.03	0.01	0.04	8.1	0.18	0.07	6.07	0.24	0.05	0.11	0.07	0.09	0.82	0.1	0.74	0.1	0	0.08	2.13	0.73	0.07	0.44	3.37	1.55	0.61	0.03	0.02	0.41	0.15	0.06	0.06
Clupea harengus	Atlantic herring	2003	estuary	24	133.12	11.28	0	0	0.07	0.02	0.02	3.72	0.18	0.01	0.08	0.1	0.04	0.18	0.02	0.01	0.04	8.81	0.14	0.07	5.68	0.16	0.03	0.08	0.06	0.06	0.62	0.59	0.49	0.08	0	0.07	1.11	1.03	0.05	0.77	8.25	2.36	0.43	0.02	0.03	0.3	0.12	0.05	0.06
Clupea harengus	Atlantic herring	2003	estuary	17.3	51.79	12.85	0	0.01	0.08	0.04	0.04	5.71	0.32	0.02	0.11	0.17	0.06	0.29	0.04	0.01	0.05	8.36	0.19	0.08	6.97	0.28	0.05	0.11	0.08	0.11	0.94	0.11	0.67	0.12	0	0.08	1.5	0.64	0.07	0.4	3.59	1.62	0.57	0.04	0.01	0.48	0.14	0.06	0.06
Clupea harengus	Atlantic herring	2003	estuary	21.5	88.25	4.14	0	0.01	0.08	0.04	0.04	4.32	0.22	0.02	0.08	0.15	0.08	0.32	0.02	0.01	0.07	8.98	0.22	0.09	4.19	0.26	0.08	0.05	0.07	0.16	0.47	0.18	0.29	0.17	0	0.15	0.62	0.94	0.06	0.57	4.81	1.4	0.47	0.03	0.02	0.73	0.08	0.07	0.06
Clupea harengus	Atlantic herring	2003	estuary	18.4	57.52	12.9	0	0.01	0.09	0.05	0.04	6.06	0.28	0.02	0.11	0.19	0.08	0.34	0.03	0.01	0.05	10.33	0.2	0.08	6.52	0.27	0.06	0.09	0.09	0.1	0.8	0.51	0.53	0.16	0	0.11	1.22	0.9	0.06	0.42	6.1	2.05	0.52	0.04	0.03	0.62	0.12	0.07	0.06
Clupea harengus	Atlantic herring	2003	estuary	17.6	54.98	12	0	0	0.08	0.05	0.04	6.7	0.38	0.03	0.11	0.19	0.07	0.35	0.04	0.01	0.05	8.59	0.18	0.07	6.94	0.27	0.06	0.11	0.08	0.1	0.92	0.07	0.65	0.13	0	0.09	1	0.56	0.06	0.54	3.65	1.6	0.51	0.03	0.01	0.49	0.12	0.06	0.06
Clupea harengus	Atlantic herring	2003	estuary	18.2	52.15	10.7	0	0	0.06	0.02	0.03	3.7	0.19	0.01	0.11	0.09	0.04	0.2	0.04	0.01	0.03	8	0.15	0.06	6.16	0.26	0.04	0.12	0.06	0.08	0.85	0.09	0.76	0.06	0	0.06	2.32	0.65	0.06	0.31	2.55	1.45	0.65	0.04	0.03	0.24	0.16	0.05	0.06
Clupea harengus	Atlantic herring	2003	estuary	19.9	75.48	14.6	0	0	0.08	0.04	0.04	5.72	0.25	0.02	0.11	0.19	0.07	0.34	0.03	0.01	0.05	9.34	0.21	0.08	6.15	0.27	0.05	0.09	0.08	0.1	0.75	0.1	0.56	0.16	0	0.12	1.38	0.7	0.07	0.42	4.53	1.52	0.54	0.04	0.02	0.63	0.11	0.07	0.06
Clupea harengus	Atlantic herring	2003	estuary	18.6	57.46	11.7	0	0	0.08	0.03	0.03	4.87	0.24	0.02	0.11	0.15	0.06	0.27	0.04	0.01	0.05	9.17	0.16	0.06	6.57	0.25	0.04	0.1	0.08	0.09	0.88	0.08	0.66	0.1	0	0.07	1.67	0.78	0.07	0.46	4.51	1.97	0.56	0.03	0.03	0.4	0.14	0.06	0.07
Clupea harengus	Atlantic herring	2003	estuary	18	50.43	8.42	0	0.01	0.09	0.04	0.04	5.43	0.28	0.02	0.12	0.17	0.07	0.3	0.03	0.01	0.05	9.07	0.18	0.08	6.17	0.26	0.05	0.09	0.08	0.11	0.75	0.09	0.48	0.11	0	0.1	1.15	0.78	0.07	0.5	4.34	1.75	0.59	0.03	0.02	0.45	0.12	0.05	0.06
Clupea harengus	Atlantic herring	2003	estuary	17.3	48.14	7.06	0	0	0.06	0.03	0.03	4.22	0.22	0.01	0.13	0.11	0.04	0.22	0.04	0.01	0.03	8.75	0.15	0.06	7.03	0.28	0.03	0.12	0.07	0.07	0.97	0.05	0.73	0.07	0	0.08	2.16	0.71	0.07	0.3	3.37	1.77	0.64	0.03	0.02	0.3	0.17	0.05	0.07
Clupea harengus	Atlantic herring	2003	estuary	17.9	65.85	12.7	0	0.01	0.08	0.03	0.03	5.21	0.23	0.02	0.13	0.15	0.06	0.27	0.04	0.01	0.04	9.12	0.16	0.06	7.04	0.26	0.05	0.1	0.08	0.08	0.89	0.07	0.64	0.11	0	0.08	1.65	0.7	0.07	0.34	4.58	2	0.56	0.03	0.03	0.42	0.14	0.06	0.06
Clupea harengus	Atlantic herring	2003	estuary	16.8	43.49	8.4	0	0	0.07	0.04	0.04	5.48	0.34	0.02	0.13	0.17	0.06	0.28	0.03	0.01	0.05	7.31	0.15	0.07	7.07	0.26	0.05	0.08	0.07	0.09	0.78	0.05	0.31	0.1	0	0.09	0.59	0.58	0.06	0.44	3.7	1.64	0.56	0.03	0.01	0.39	0.12	0.04	0.05
Calanus hyperboreus	Copepods	2001	estuary	NA	NA	12.1	0	0.06	0.06	0.03	0.03	3.45	0.1	0.02	0.11	0.12	0.05	0.22	0.04	0.01	0.05	5.88	0.09	0.04	7.78	0.21	0.02	0.1	0.06	0.02	0.71	0.07	0.77	0.09	0	0.1	1.33	0.42	0.05	0.36	3.44	1.66	0.63	0.03	0.02	0.4	0.16	0.06	0.11
Calanus hyperboreus	Copepods	2001	estuary	NA	NA	13.43	0	0.03	0.04	0.02	0.02	2.48	0.08	0.01	0.1	0.06	0.02	0.16	0.03	0.01	0.03	4.78	0.04	0.03	8.71	0.21	0.01	0.14	0.06	0	1.03	0.03	0.75	0.74	0	0.05	2.56	0.32	0.03	0.03	1.24	1.38	0.5	0.02	0.03	0.18	0.22	0.08	0.17
Calanus hyperboreus	Copepods	2001	estuary	NA	NA	19.03	0.01	0.03	0.05	0.02	0.03	2.56	0.09	0.01	0.11	0.08	0.02	0.16	0.03	0.02	0.06	4.69	0.04	0.03	9.3	0.21	0.02	0.15	0.06	0.01	0.99	0.03	0.62	0.75	0	0.1	2.45	0.32	0.03	0.05	1.35	1.35	0.52	0.02	0.03	0.2	0.22	0.09	0.14
Calanus hyperboreus	Copepods	2001	estuary	NA	NA	4.21	0	0.03	0.08	0.08	0.06	7.29	0.46	0.03	0.15	0.24	0.13	0.27	0.03	0.02	0.08	5.84	0.11	0.07	9.13	0.25	0.12	0.1	0.06	0.15	0.75	0.06	0.68	0.15	0	0.18	1.19	0.36	0.03	0.07	4.21	1.48	0.54	0.04	0.03	0.31	0.14	0.06	0.13
Calanus hyperboreus	Copepods	2001	estuary	NA	NA	8.71	0	0.02	0.07	0.08	0.07	7.43	0.48	0.03	0.14	0.23	0.13	0.27	0.03	0.01	0.09	6.2	0.11	0.06	9.01	0.26	0.11	0.11	0.06	0.15	0.87	0.06	0.93	0.13	0	0.19	1.56	0.4	0.03	0.07	4.28	1.53	0.54	0.04	0.03	0.31	0.15	0.06	0.13
Calanus hyperboreus	Copepods	2001	estuary	NA	NA	9.03	0	0.09	0.04	0.02	0.03	2.72	0.1	0.01	0.09	0.07	0.02	0.16	0.03	0.01	0.05	5.27	0.04	0.03	8.87	0.24	0.02	0.15	0.06	0.01	1.21	0.04	1.65	0.04	0	0.07	3.04	0.37	0.04	0.02	1.3	1.35	0.52	0.02	0.02	0.17	0.23	0.09	0.15
Calanus hyperboreus	Copepods	2001	estuary	NA	NA	19.62	0	0.14	0.04	0.01	0.02	2.43	0.08	0.01	0.1	0.05	0.02	0.15	0.03	0.01	0.01	4.57	0.03	0.02	8.78	0.19	0.01	0.14	0.06	0	1.02	0.03	1.2	0.03	0	0.03	2.42	0.3	0.03	0.01	1.15	1.29	0.48	0.02	0.03	0.18	0.21	0.08	0.15
Calanus hyperboreus	Copepods	2001	estuary	NA	NA	18.3	0	0.41	0.04	0.01	0.02	2.3	0.08	0.01	0.11	0.06	0.02	0.14	0.03	0.01	0.04	4.07	0.05	0.03	8.61	0.17	0.02	0.13	0.06	0.01	0.92	0.03	0.84	0.04	0	0.08	1.72	0.26	0.02	0.03	1.21	1.23	0.48	0.02	0.03	0.2	0.18	0.08	0.13
Calanus hyperboreus	Copepods	2001	estuary	NA	NA	18.24	0	0.65	0.04	0.01	0.03	2.43	0.08	0.01	0.12	0.08	0.02	0.15	0.04	0.01	0.07	4.31	0.05	0.03	8.69	0.17	0.04	0.14	0.06	0.01	1.06	0.03	0.92	0.05	0	0.14	1.82	0.28	0.02	0.04	1.36	1.27	0.51	0.02	0.03	0.23	0.18	0.08	0.14
Calanus hyperboreus	Copepods	2001	estuary	NA	NA	18.02	0	0.37	0.04	0.02	0.03	2.55	0.08	0.01	0.13	0.08	0.02	0.16	0.04	0.02	0.06	4.51	0.05	0.04	9.28	0.19	0.03	0.14	0.06	0.01	0.97	0.04	0.91	0.03	0	0.11	1.86	0.3	0.03	0.04	1.4	1.36	0.52	0.02	0.03	0.23	0.19	0.09	0.12
Calanus hyperboreus	Copepods	2001	estuary	NA	NA	18.52	0	0.22	0.04	0.02	0.02	2.43	0.08	0.01	0.11	0.05	0.02	0.15	0.04	0.01	0.01	4.25	0.03	0.02	8.88	0.18	0.01	0.13	0.05	0	0.87	0.03	0.88	0.04	0	0.03	1.78	0.27	0.03	0.01	1.13	1.29	0.5	0.02	0.02	0.2	0.18	0.08	0.13
Mallotus villosus	Capelin	2000	estuary	12.7	12.2	0.79	0.01	0.09	0.05	0	0.02	1.28	0.07	0	0	0.02	0	0.19	0	0	0.01	15.36	0.33	0.18	2.99	0.34	0.07	0.01	0.03	0.33	0.13	0.21	0.07	0.09	0	0.46	0.21	2.53	0.01	0.69	7.65	3.66	0.63	0	0	0.81	0.01	0.13	0.02
Mallotus villosus	Capelin	2000	estuary	12.9	10.3	0.88	0.01	0.1	0.03	0	0	1.36	0.1	0	0	0.03	0	0.22	0	0	0	16.75	0.44	0.26	3.35	0.36	0.07	0	0.04	0.47	0.14	0.19	0.06	0.09	0	0.4	0.08	2.8	0.01	0.8	7.06	3.7	0.7	0	0	0.7	0	0.17	0.05
Mallotus villosus	Capelin	2000	estuary	13.8	13.17	0.7	0.01	0.04	0.02	0	0.02	1.21	0.08	0.01	0	0.04	0.01	0.18	0	0	0.01	16.26	0.36	0.21	3.13	0.27	0.14	0	0.05	0.4	0.13	0.33	0.06	0.11	0	0.47	0.07	3.39	0	0.66	9.53	4.34	0.55	0	0	0.85	0	0.12	0.01
Mallotus villosus	Capelin	2000	estuary	14.8	13.04	0.95	0.02	0.09	0.08	0	0.02	1.25	0.09	0	0	0.03	0	0.19	0	0	0.02	16.53	0.4	0.2	3.06	0.35	0.13	0.01	0.05	0.41	0.13	0.21	0.06	0.1	0	0.42	0.06	2.98	0.02	0.68	8.4	4.01	0.69	0.02	0	0.94	0	0.15	0.02
Mallotus villosus	Capelin	2000	estuary	13.6	8.57	2.85	0.01	0.26	0.09	0.03	0.02	5.38	0.25	0.02	0.11	0.11	0.04	0.21	0.04	0.01	0.01	10.02	0.25	0.16	7.18	0.22	0.05	0.06	0.06	0.22	0.42	0.52	0.31	0.07	0	0.22	0.35	1.62	0.03	0.98	8.1	3.17	0.47	0	0.02	0.48	0	0.09	0.02
Mallotus villosus	Capelin	2000	estuary	14.4	14.73	0.89	0.03	0.15	0.04	0	0.06	1.38	0.09	0.02	0.01	0.04	0.01	0.18	0	0	0.01	15.14	0.4	0.2	2.91	0.29	0.06	0.01	0.05	0.32	0.15	0.63	0.09	0.1	0	0.4	0.09	2.67	0.02	0.65	7.79	4.07	0.51	0	0	0.78	0	0.12	0.02
Mallotus villosus	Capelin	2000	estuary	13.5	13.38	0.7	0.02	0.08	0.03	0	0.02	1.01	0.06	0	0	0.02	0	0.17	0	0	0.01	15.83	0.35	0.19	2.86	0.28	0.1	0	0.05	0.38	0.12	0.32	0.06	0.09	0	0.44	0.05	3.1	0	0.77	8.34	4.34	0.61	0	0	0.8	0	0.14	0.03
Mallotus villosus	Capelin	2000	estuary	13.5	13.89	0.81	0.01	0.2	0.05	0	0.03	1.61	0.13	0.01	0.01	0.04	0.02	0.2	0	0	0	16.04	0.38	0.19	3.91	0.31	0.09	0.03	0.05	0.33	0.25	0.22	0.1	0.09	0	0.4	0.11	2.43	0.02	0.77	7.53	3.96	0.64	0	0.02	0.89	0	0.15	0.01
Mallotus villosus	Capelin	2000	estuary	12.2	9.99	0.81	0.01	0.05	0.03	0	0.03	1.14	0.09	0.02	0	0.03	0.01	0.18	0	0	0.01	16.29	0.33	0.18	2.94	0.24	0.06	0.02	0.05	0.45	0.13	0.09	0.07	0.1	0	0.49	0.08	3.03	0.01	0.62	8.9	4.17	0.52	0.03	0	0.66	0	0.12	0.01
Mallotus villosus	Capelin	2000	estuary	13.4	13.72	1.06	0.01	0.05	0.03	0	0.02	1.09	0.07	0	0	0.03	0	0.17	0	0	0.01	16.46	0.4	0.25	3.07	0.21	0.07	0.02	0.04	0.4	0.1	0.1	0.06	0.12	0	0.71	0.07	3.52	0.02	0.6	10.07	3.97	0.46	0.04	0	0.65	0	0.11	0.01
Mallotus villosus	Capelin	2000	estuary	13.3	11.26	0.97	0.03	0.12	0.03	0	0.03	1.24	0.11	0.01	0	0.04	0.01	0.19	0	0	0	16.24	0.41	0.2	3.03	0.22	0.07	0.02	0.05	0.33	0.16	0.1	0.08	0.1	0	0.43	0.08	3.11	0.03	0.66	8.42	4.46	0.53	0	0	0.78	0	0.14	0.02
Mallotus villosus	Capelin	2001	estuary	14.5	22.85	1.52	0.01	0.12	0.05	0.02	0.02	2.9	0.2	0.01	0.04	0.1	0.05	0.21	0.01	0	0.08	15.1	0.31	0.16	2.83	0.28	0.14	0.02	0.07	0.26	0.15	1.11	0.06	0.1	0	0.15	0.12	2.45	0.03	0.57	9.59	4.08	0.51	0	0	0.75	0.07	0.04	0.03
Mallotus villosus	Capelin	2001	estuary	13.4	20.29	1.23	0.01	0.19	0.06	0.02	0.04	2.47	0.2	0.05	0.04	0.06	0.03	0.16	0	0	0.05	16.4	0.24	0.13	2.82	0.18	0.05	0.02	0.05	0.11	0.18	3.48	0.07	0.07	0	0.11	0.2	2.7	0.01	0.25	11.58	5.03	0.24	0.06	0.03	0.53	0.07	0.03	0.02
Mallotus villosus	Capelin	2001	estuary	13.3	17.99	3.35	0	0.13	0.13	0.04	0.03	6.13	0.28	0.02	0.09	0.15	0.08	0.21	0.02	0	0.05	11.11	0.16	0.12	4.41	0.17	0.06	0.03	0.06	0.1	0.25	1.6	0.11	0.07	0	0.09	0.14	1.74	0.03	0.71	10.94	3.96	0.29	0.01	0.02	0.52	0.06	0.03	0.03
Mallotus villosus	Capelin	2001	estuary	13.6	18.33	0.93	0.01	0.1	0.04	0.02	0.03	1.41	0.21	0.02	0.01	0.05	0.02	0.16	0	0	0.08	17.76	0.3	0.13	2.41	0.27	0.11	0.02	0.05	0.17	0.18	1.64	0.06	0.07	0	0.14	0.18	2.68	0.01	0.36	8.58	4.55	0.31	0.01	0	0.65	0.09	0.03	0.02
Mallotus villosus	Capelin	2001	estuary	13.3	21.86	1.29	0.01	0.16	0.05	0.02	0.02	2.52	0.22	0.02	0.03	0.08	0.05	0.19	0.01	0	0.07	15.64	0.25	0.12	2.72	0.26	0.11	0.03	0.06	0.22	0.16	0.71	0.07	0.07	0	0.12	0.16	2.24	0.04	0.83	6.59	3.37	0.47	0	0	0.61	0.09	0.04	0.01
Mallotus villosus	Capelin	2001	estuary	14.2	23.41	1.23	0	0.22	0.05	0.03	0.02	2.93	0.23	0.01	0.05	0.11	0.06	0.23	0.01	0	0.08	15.87	0.34	0.17	3.65	0.34	0.14	0.04	0.07	0.25	0.23	0.88	0.09	0.1	0	0.13	0.2	1.96	0.02	0.66	7.45	3.71	0.57	0.04	0.01	0.66	0.09	0.04	0.02
Mallotus villosus	Capelin	2001	estuary	13.5	20.2	1.55	0.01	0	0.05	0.02	0.02	3.26	0.15	0.02	0.06	0.14	0.05	0.22	0.01	0.01	0.13	14.97	0.2	0.13	3.87	0.21	0.09	0.03	0.06	0.17	0.27	1.24	0.1	0.1	0	0.3	0.14	2.06	0.03	0.66	9.19	4.13	0.42	0.03	0.04	0.67	0.09	0.04	0.05
Mallotus villosus	Capelin	2001	estuary	14	21.26	1.21	0.01	0.19	0.03	0.02	0.01	2.28	0.23	0.01	0.02	0.08	0.05	0.21	0	0	0.08	15.33	0.4	0.18	3.42	0.34	0.15	0.03	0.06	0.28	0.19	0.57	0.08	0.09	0	0.17	0.15	2.35	0.03	0.69	8.48	3.66	0.52	0	0.01	0.79	0.1	0.04	0.03
Mallotus villosus	Capelin	2001	estuary	13.8	21.92	0.86	0.03	0.16	0.03	0.02	0.02	1.72	0.18	0.01	0.02	0.08	0.05	0.23	0	0	0.11	16.14	0.41	0.21	3.32	0.3	0.13	0.03	0.08	0.35	0.16	0.48	0.07	0.14	0	0.2	0.14	2.64	0.02	0.61	8.91	3.99	0.49	0.02	0.01	0.89	0.09	0.05	0.02
Mallotus villosus	Capelin	2001	estuary	12.3	13.12	0.76	0	0	0.05	0.03	0.01	1.8	0.18	0	0.01	0.09	0.06	0.29	0	0	0.19	16.32	0.41	0.36	2.92	0.36	0.23	0.02	0.15	0.42	0.15	0.63	0.1	0.22	0	0.28	0.23	4.21	0.03	0.59	9.89	3.24	0.28	0	0	0.62	0.09	0.11	0.04
Mallotus villosus	Capelin	2001	estuary	13.4	17.64	2.05	0.01	0	0.07	0.03	0.02	4.31	0.19	0.01	0.08	0.12	0.08	0.23	0.02	0.01	0.06	15.52	0.26	0.13	5.34	0.26	0.11	0.04	0.07	0.15	0.42	1.48	0.17	0.09	0	0.11	0.24	2.24	0.05	0.46	10.74	4.64	0.4	0	0.02	0.6	0.09	0.05	0.02
Mallotus villosus	Capelin	2001	estuary	14.2	22.29	1.07	0.02	0	0.03	0.03	0.01	1.67	0.21	0.03	0.02	0.08	0.04	0.22	0	0	0.1	16.02	0.43	0.2	3.12	0.38	0.19	0.02	0.08	0.38	0.17	0.58	0.07	0.12	0	0.17	0.14	2.62	0.03	0.6	8.55	4.19	0.65	0.05	0.03	1.67	0.1	0.05	0.02
Mallotus villosus	Capelin	2001	estuary	14.6	21.01	1.57	0	0	0.06	0.05	0.05	3.48	0.19	0.04	0.07	0.11	0.06	0.21	0.01	0.01	0.18	18.22	0.26	0.2	3.54	0.19	0.1	0.03	0.06	0.17	0.19	1.97	0.09	0.1	0	0.26	0.32	2.79	0.04	0.38	12.16	5.05	0.31	0.03	0.03	0.6	0.07	0.04	0.03
Mallotus villosus	Capelin	2001	estuary	12.8	14.99	3.36	0	0	0.06	0.04	0.03	5.07	0.2	0.04	0.11	0.18	0.07	0.36	0.03	0.01	0.1	16.06	0.5	0.33	7.54	0.39	0.13	0.07	0.12	0.24	0.55	0.1	0.23	0.16	0	0.18	0.43	1.54	0.06	0.94	8.7	4.54	0.61	0.06	0.04	0.77	0.15	0.07	0.06
Mallotus villosus	Capelin	2001	estuary	14.1	22.16	1.38	0	0	0.07	0.05	0.05	2.8	0.23	0.04	0.04	0.09	0.06	0.21	0.01	0	0.15	18.11	0.36	0.21	3.37	0.26	0.12	0.03	0.08	0.23	0.21	2.12	0.11	0.12	0	0.2	0.29	2.84	0.04	0.34	11.4	4.98	0.41	0.05	0.03	0.74	0.1	0.06	0.05
Mallotus villosus	Capelin	2001	estuary	13.7	18.05	0.92	0	0	0.06	0.04	0.02	1.59	0.21	0.02	0.02	0.06	0.05	0.18	0	0	0.15	18.39	0.36	0.2	3.12	0.25	0.14	0.03	0.06	0.28	0.19	1.48	0.09	0.12	0	0.19	0.25	3.04	0.04	0.36	10.22	5.3	0.37	0.06	0.03	0.76	0.11	0.04	0.05
Mallotus villosus	Capelin	2001	estuary	14.9	24.01	1.18	0	0	0.04	0.05	0.03	2	0.17	0.02	0.03	0.06	0.05	0.19	0.01	0	0.12	19.14	0.32	0.16	2.82	0.23	0.12	0.03	0.06	0.21	0.18	1.16	0.07	0.1	0	0.16	0.18	2.62	0.04	0.49	9.16	4.49	0.36	0.04	0.02	0.71	0.09	0.04	0.03
Mallotus villosus	Capelin	2001	estuary	14.3	19.46	1.12	0	0	0.05	0.04	0.03	1.74	0.2	0.03	0.02	0.07	0.03	0.2	0.01	0	0.17	19.34	0.38	0.2	2.93	0.35	0.14	0.03	0.06	0.25	0.18	1.12	0.07	0.11	0	0.23	0.25	2.61	0.04	0.41	9.49	4.6	0.51	0.05	0.03	0.71	0.11	0.04	0.05
Mallotus villosus	Capelin	2001	estuary	13.8	18.88	1.72	0	0	0.07	0.05	0.03	3.6	0.2	0.03	0.06	0.12	0.07	0.23	0.01	0.01	0.14	18.64	0.24	0.16	3.92	0.25	0.09	0.04	0.07	0.17	0.26	1.92	0.11	0.11	0	0.2	0.27	2.58	0.04	0.3	11.25	5.21	0.37	0.02	0.03	0.68	0.08	0.04	0.04
Mallotus villosus	Capelin	2001	estuary	14.4	21.03	1.1	0	0	0.04	0.03	0.01	2.18	0.12	0.02	0.25	0.12	0.04	0.19	0.01	0.02	0.17	15.13	0.31	0.21	5.07	0.21	0.1	0.03	0.08	0.25	0.27	0.9	0.15	0.15	0	0.08	0.26	2.42	0.07	1.3	9.51	4.32	0.39	0.03	0.03	0.89	0.1	0.06	0.07
Mallotus villosus	Capelin	2001	estuary	12.3	12.04	3.23	0	0	0.06	0.04	0.04	5.67	0.3	0.03	0.11	0.2	0.08	0.36	0.03	0.01	0.1	14.39	0.45	0.23	7.4	0.37	0.11	0.08	0.11	0.34	0.43	0.1	0.18	0.16	0	0.2	0.34	1.46	0.06	1.24	7.25	3.17	0.75	0.1	0.03	0.73	0.13	0.07	0.06
Mallotus villosus	Capelin	2001	estuary	14.3	19.44	0.9	0	0	0.04	0.04	0.04	1.42	0.12	0.02	0.01	0.05	0.04	0.16	0	0	0.23	18.18	0.36	0.18	2.77	0.21	0.11	0.02	0.05	0.24	0.16	1.18	0.07	0.12	0	0.37	0.41	3.16	0.03	0.2	11.17	4.99	0.31	0.04	0.02	0.71	0.08	0.04	0.05
Mallotus villosus	Capelin	2001	estuary	14.1	20.76	1.1	0	0	0.02	0.04	0.03	1.96	0.17	0.04	0.02	0.07	0.03	0.22	0.01	0	0.19	19.65	0.4	0.2	3	0.25	0.09	0.03	0.06	0.27	0.16	1.08	0.07	0.11	0	0.27	0.36	2.75	0.04	0.5	10.03	4.59	0.37	0.04	0.03	0.68	0.1	0.05	0.05
Mallotus villosus	Capelin	2001	estuary	13	16.41	1.79	0	0	0.08	0.07	0.05	4.41	0.32	0.04	0.07	0.12	0.06	0.26	0.02	0	0.15	15.31	0.33	0.2	4.32	0.35	0.12	0.04	0.07	0.27	0.24	0.74	0.1	0.1	0	0.24	0.27	1.95	0.05	0.81	8.44	3.46	0.54	0.04	0.02	0.65	0.09	0.04	0.06
Mallotus villosus	Capelin	2001	estuary	12.4	10.15	4.56	0	0	0.1	0.04	0.02	4.19	0.11	0.03	0.11	0.11	0.04	0.27	0.01	0.01	0.08	21.44	0.3	0.17	11.24	0.29	0.06	0.08	0.09	0.12	0.73	1.2	0.37	0.13	0	0.13	0.34	2.08	0.06	0.19	15.22	6.76	0.38	0.09	0.06	0.47	0.13	0.06	0.05
Mallotus villosus	Capelin	2001	estuary	13	10.52	3.66	0	0	0.07	0.03	0.01	3.85	0.12	0.03	0.12	0.1	0.04	0.24	0.01	0.01	0.09	20.61	0.34	0.15	10.83	0.31	0.06	0.06	0.09	0.14	0.7	1.52	0.34	0.13	0	0.18	0.38	2.11	0.05	0.18	15	6.69	0.43	0.04	0.05	0.46	0.12	0.06	0.05
Mallotus villosus	Capelin	2001	estuary	12.7	11.36	4.89	0	0	0.08	0.04	0.02	4.34	0.1	0.03	0.11	0.12	0.05	0.26	0.01	0.01	0.07	20.61	0.23	0.16	10.72	0.25	0.04	0.07	0.09	0.1	0.77	1.46	0.37	0.12	0	0.12	0.34	1.98	0.05	0.13	16.48	7.13	0.31	0.09	0.06	0.47	0.11	0.06	0.05
Mallotus villosus	Capelin	2001	estuary	13.3	11.42	6.06	0	0	0.09	0.03	0.02	4.08	0.09	0.02	0.08	0.1	0.04	0.27	0.01	0.01	0.08	21.62	0.23	0.15	9.81	0.25	0.06	0.06	0.09	0.1	0.71	1.58	0.34	0.12	0	0.13	0.34	2.34	0.04	0.16	14.67	6.87	0.32	0.02	0.05	0.47	0.14	0.06	0.05
Mallotus villosus	Capelin	2001	estuary	13.5	11.47	3.69	0	0	0.08	0.02	0.01	4.24	0.07	0.03	0.13	0.1	0.04	0.28	0.01	0.01	0.08	21.9	0.25	0.16	13.1	0.27	0.06	0.08	0.1	0.09	0.9	1.74	0.46	0.12	0	0.14	0.4	1.93	0.04	0.14	12.74	7.57	0.28	0.04	0.07	0.48	0.12	0.07	0.05
Mallotus villosus	Capelin	2001	estuary	13.6	12.28	3.06	0	0	0.08	0.04	0.03	4.14	0.11	0.03	0.1	0.11	0.04	0.28	0.01	0.01	0.1	22.1	0.38	0.16	9.76	0.27	0.06	0.06	0.08	0.13	0.77	1.61	0.38	0.11	0	0.15	0.39	2.2	0.05	0.2	11.83	6.84	0.31	0.02	0.05	0.5	0.11	0.06	0.05
Mallotus villosus	Capelin	2001	estuary	11.5	7.94	4.31	0	0	0	0	0.05	4.62	0.16	0.03	0.09	0.12	0.05	0.27	0.02	0.01	0.08	18.33	0.28	0.13	8.96	0.3	0.05	0.08	0.09	0.11	0.84	1.11	0.48	0.13	0	0.08	0.62	2.31	0.05	0.32	12.52	5.91	0.41	0.03	0.05	0.51	0.17	0.07	0.07
Mallotus villosus	Capelin	2001	estuary	12	9.78	3.43	0	0	0.08	0.04	0.04	3.8	0.1	0.01	0.09	0.12	0.03	0.24	0.01	0.01	0.08	18.72	0.28	0.13	9.32	0.23	0.05	0.05	0.08	0.09	0.59	1.43	0.32	0.13	0	0.07	0.29	2.1	0.06	0.22	13.52	6.28	0.29	0.05	0.06	0.48	0.11	0.05	0.05
Mallotus villosus	Capelin	2001	estuary	12.4	8.73	1.65	0	0	0	0.02	0.02	3.39	0.12	0.02	0.04	0.1	0.04	0.3	0.01	0.01	0.18	20.19	0.43	0.19	7.07	0.28	0.1	0.05	0.09	0.26	0.62	1.28	0.28	0.14	0	0.08	0.25	2.73	0.06	0.4	9.81	6.55	0.45	0.03	0.05	0.58	0.18	0.07	0.06
Mallotus villosus	Capelin	2001	estuary	12.6	11.9	3.65	0	0	0	0.05	0.04	5.51	0.21	0.03	0.11	0.2	0.07	0.33	0.03	0.01	0.1	17.21	0.33	0.14	8.99	0.31	0.06	0.08	0.09	0.17	0.71	0.05	0.49	0.14	0	0.12	0.56	1.8	0.07	0.53	9.68	4.75	0.51	0.05	0.04	0.55	0.11	0.07	0.06
Mallotus villosus	Capelin	2001	estuary	13.6	12.4	3.08	0	0	0.06	0.03	0.02	3.75	0.09	0.02	0.1	0.11	0.03	0.24	0.01	0.01	0.09	19.43	0.35	0.15	9.59	0.25	0.05	0.05	0.08	0.11	0.65	1.26	0.35	0.14	0	0.17	0.28	2.03	0.07	0.33	13.52	6.51	0.32	0.05	0.06	0.47	0.11	0.05	0.05
Mallotus villosus	Capelin	2001	estuary	13.2	11.83	3.28	0	0	0	0.03	0.04	4.56	0.2	0.02	0.08	0.13	0.05	0.28	0.02	0.01	0.11	17.55	0.36	0.14	6.68	0.31	0.06	0.06	0.08	0.17	0.59	0.48	0.31	0.1	0	0.07	0.36	1.84	0.05	0.5	8.02	4.49	0.53	0.03	0.04	0.45	0.11	0.06	0.05
Mallotus villosus	Capelin	2001	estuary	12.6	14.64	10.72	0	0	0	0.02	0.03	5.01	0.07	0.03	0.16	0.1	0.03	0.27	0.01	0.02	0.05	21.22	0.23	0.13	12.84	0.24	0.03	0.07	0.09	0.05	0.97	1.23	0.46	0.12	0	0.06	0.6	2.16	0.04	0.14	19.84	6.82	0.23	0.03	0.06	0.44	0.12	0.07	0.05
Mallotus villosus	Capelin	2001	estuary	12.8	15.18	10.9	0	0	0	0.02	0.04	4.6	0.07	0.02	0.17	0.09	0.03	0.23	0.01	0.01	0.04	19.9	0.18	0.12	13.59	0.22	0.03	0.08	0.09	0.04	0.83	1.39	0.5	0.11	0	0.05	0.62	1.99	0.02	0.1	20.9	5.93	0.24	0.11	0.05	0.36	0.12	0.06	0.05
Mallotus villosus	Capelin	2001	estuary	12.8	14.03	10.92	0	0	0	0.04	0.05	5	0.09	0.04	0.17	0.1	0.03	0.25	0.01	0.02	0.05	20.73	0.22	0.12	13.51	0.21	0.02	0.06	0.08	0.06	0.87	1.25	0.43	0.12	0	0.06	0.42	2	0.03	0.12	21.9	6.77	0.24	0.06	0.05	0.43	0.12	0.06	0.05
Mallotus villosus	Capelin	2001	estuary	13.5	19.18	7.94	0	0	0	0.03	0.05	5.14	0.07	0.02	0.13	0.12	0.05	0.29	0.01	0.01	0.07	20.73	0.31	0.12	11.69	0.23	0.03	0.07	0.08	0.07	0.88	1.25	0.46	0.12	0	0.08	0.55	2.25	0.03	0.16	18.03	6.3	0.24	0.03	0.05	0.49	0.11	0.07	0.05
Mallotus villosus	Capelin	2001	estuary	13.6	17.75	9.78	0	0	0	0.03	0.03	4.92	0.07	0.03	0.19	0.09	0.03	0.22	0.01	0.01	0.05	20.05	0.14	0.13	13.18	0.19	0.02	0.07	0.07	0.04	0.78	1.37	0.47	0.1	0	0.04	0.48	1.93	0.03	0.11	21.55	6.8	0.22	0.16	0.05	0.37	0.11	0.06	0.05
Mallotus villosus	Capelin	2001	estuary	14.3	18.92	7.67	0	0	0	0.03	0.03	4.5	0.1	0.03	0.13	0.13	0.05	0.29	0.02	0.01	0.06	17.63	0.22	0.11	11.92	0.23	0.04	0.07	0.09	0.08	0.69	1.04	0.45	0.13	0	0.09	0.64	1.72	0.03	0.26	15.96	5.37	0.34	0.03	0.05	0.52	0.1	0.08	0.05
Themisto libellula	Amphipod	2001	estuary	NA	0.25	4.68	0	0.01	0.09	0.03	0.04	4.23	0.1	0.02	0.08	0.16	0.07	0.27	0.02	0.01	0.05	13.47	0.2	0.06	8.4	0.2	0.04	0.1	0.09	0.04	0.73	0.54	0.51	0.12	0	0.14	0.82	1.28	0.07	0.3	12.54	4.77	0.49	0.03	0.06	0.64	0.16	0.11	0.1
Themisto libellula	Amphipod	2001	estuary	NA	0.24	2.46	0	0.02	0.08	0.03	0.05	4.03	0.11	0.02	0.07	0.18	0.09	0.27	0.02	0.01	0.07	12.51	0.2	0.06	7.39	0.19	0.05	0.08	0.09	0.04	0.49	0.41	0.34	0.15	0	0.16	0.47	1.11	0.05	0.24	12.43	4.38	0.58	0.03	0.06	0.76	0.14	0.11	0.1
Themisto libellula	Amphipod	2001	estuary	NA	0.3	5.47	0	0.02	0.06	0.03	0.06	3.99	0.12	0.02	0.06	0.19	0.09	0.27	0.02	0.01	0.08	12.22	0.21	0.07	6.92	0.19	0.06	0.06	0.08	0.04	0.35	0.22	0.21	0.16	0	0.17	0.18	0.97	0.05	0.28	12.72	4.37	0.62	0.03	0.06	0.78	0.13	0.12	0.09
Themisto libellula	Amphipod	2001	estuary	NA	0.3	3.66	0	0.02	0.06	0.03	0.05	4.11	0.12	0.02	0.07	0.18	0.08	0.25	0.03	0.01	0.07	12.16	0.22	0.07	7.39	0.18	0.05	0.07	0.08	0.05	0.45	0.25	0.28	0.15	0	0.17	0.34	0.96	0.06	0.31	12.41	4.38	0.6	0.04	0.06	0.68	0.13	0.12	0.1
Themisto libellula	Amphipod	2001	estuary	NA	0.28	2.19	0	0.04	0.06	0.03	0.06	3.95	0.11	0.03	0.07	0.18	0.08	0.25	0.03	0.01	0.07	12.11	0.23	0.05	6.97	0.17	0.04	0.07	0.08	0.05	0.44	0.33	0.29	0.15	0	0.17	0.42	1	0.06	0.23	12.3	4.21	0.61	0.04	0.05	0.71	0.14	0.11	0.1
Themisto libellula	Amphipod	2001	estuary	NA	0.27	5.25	0	0	0	0.04	0.08	4.74	0.2	0.04	0.11	0.26	0.14	0.3	0.04	0.01	0.22	12.02	0.29	0.09	9.58	0.24	0.06	0.11	0.12	0.11	0.51	0.15	0.31	0.23	0	0.19	0.4	0.82	0.06	0.35	11.02	3.82	0.74	0.06	0.07	0.92	0.15	0.17	0.08
Themisto libellula	Amphipod	2001	estuary	NA	0.2	4.93	0	0	0	0.07	0.08	5.52	0.33	0.09	0.14	0.33	0.16	0.34	0.05	0.01	0.13	10.91	0.24	0.09	9.66	0.25	0.07	0.11	0.11	0.12	0.46	0.17	0.31	0.23	0	0.15	0.45	0.7	0.06	0.36	10.03	2.9	0.7	0.08	0.06	0.92	0.13	0.17	0.07
Themisto libellula	Amphipod	2001	estuary	NA	0.23	4.81	0	0	0	0.06	0.07	5.02	0.31	0.08	0.14	0.32	0.16	0.32	0.05	0.01	0.23	10.98	0.34	0.12	10.2	0.28	0.07	0.13	0.13	0.17	0.45	0.18	0.28	0.25	0	0.14	0.37	0.71	0.07	0.44	10.98	3.2	0.7	0.07	0.08	0.96	0.15	0.16	0.08
Themisto libellula	Amphipod	2002	estuary	NA	0.43	3.54	0	0	0	0.06	0.06	5.7	0.19	0.06	0.13	0.26	0.13	0.36	0.04	0.01	0.13	9.92	0.22	0.09	8.65	0.29	0.07	0.08	0.11	0.08	0.46	0.14	0.12	0.22	0	0.17	0.09	0.61	0.06	0.54	9.72	3.29	0.74	0.03	0.03	0.86	0.13	0.08	0.09
Themisto libellula	Amphipod	2002	estuary	NA	0.63	2.3	0	0	0	0.02	0.05	3.75	0.11	0.02	0.08	0.15	0.08	0.25	0.03	0.01	0.24	9.39	0.19	0.07	8.35	0.23	0.05	0.07	0.09	0.07	0.35	0.1	0.12	0.23	0	0.15	0.1	0.63	0.07	0.51	13.66	3.83	0.86	0.03	0.05	0.96	0.15	0.09	0.09
Themisto libellula	Amphipod	2002	estuary	NA	0.34	2.28	0	0	0	0.06	0.06	4.71	0.13	0.01	0.09	0.19	0.1	0.3	0.03	0.01	0.34	9.38	0.3	0.07	8.27	0.28	0.05	0.07	0.1	0.07	0.39	0.12	0.11	0.19	0	0.15	0.08	0.64	0.06	0.52	10.37	3.22	0.93	0.03	0.03	0.94	0.15	0.08	0.09
Themisto libellula	Amphipod	2003	estuary	NA	NA	4.39	0.01	0.05	0.05	0.02	0.03	2.57	0.08	0.02	0.1	0.12	0.05	0.21	0.03	0.01	0.03	7.29	0.14	0.05	5.62	0.17	0.03	0.07	0.03	0.03	0.47	0.13	0.38	0.1	0	0.07	0.93	0.76	0.06	0.56	5.44	2.04	0.66	0.02	0.03	0.48	0.15	0.05	0.07
Themisto libellula	Amphipod	2003	estuary	NA	NA	5.69	0.01	0.05	0.05	0.02	0.02	2.7	0.07	0.01	0.07	0.14	0.08	0.21	0.01	0.01	0.05	6.86	0.13	0.04	5.25	0.17	0.03	0.04	0.02	0.02	0.33	0.09	0.21	0.14	0	0.11	0.48	0.52	0.05	0.46	6.65	2.3	0.72	0.03	0.03	0.65	0.14	0.03	0.08
Themisto libellula	Amphipod	2003	estuary	NA	NA	4.14	0.01	0.04	0.05	0.02	0.03	2.59	0.07	0.01	0.12	0.13	0.06	0.2	0.03	0.01	0.02	6.77	0.13	0.05	5.73	0.17	0.03	0.06	0.03	0.02	0.41	0.09	0.36	0.12	0	0.09	0.85	0.52	0.03	0.67	6.11	2.03	0.73	0.03	0.03	0.59	0.14	0.05	0.08
Themisto libellula	Amphipod	2003	estuary	NA	NA	4.8	0.01	0.05	0.08	0.04	0.05	4.37	0.13	0.03	0.13	0.23	0.1	0.32	0.02	0.01	0.05	11	0.29	0.08	6.23	0.23	0.06	0.06	0.04	0.06	0.3	0.16	0.23	0.21	0	0.21	0.29	0.86	0.07	0.3	10.91	3.14	0.66	0.06	0.03	1.07	0.11	0.12	0.08
Themisto libellula	Amphipod	2003	estuary	NA	NA	5.64	0.01	0.05	0.09	0.03	0.03	3.37	0.12	0.02	0.09	0.21	0.2	0.3	0.02	0.01	0.07	8.9	0.18	0.07	7.04	0.22	0.05	0.06	0.04	0.04	0.29	0.14	0.21	0.17	0	0.14	0.25	0.72	0.06	0.58	7.66	2.64	0.72	0.05	0.04	0.88	0.13	0.07	0.08
Themisto libellula	Amphipod	2003	estuary	NA	NA	7.17	0.01	0.04	0.06	0.03	0.03	4.06	0.1	0.02	0.12	0.18	0.08	0.26	0.02	0.01	0.04	10.53	0.18	0.05	8.5	0.2	0.05	0.07	0.05	0.05	0.39	0.11	0.24	0.15	0	0.09	0.23	0.84	0.04	0.34	9.52	3.76	0.64	0.04	0.04	0.76	0.15	0.08	0.08
Meganyctiphanes norvegica	Northern krill	1999	estuary	NA	NA	2.33	0	0.13	0.08	0.02	0.02	3.65	0.22	0.02	0.07	0.15	0.07	0.26	0.02	0.01	0.02	11.96	0.17	0.06	8.93	0.21	0.02	0.04	0.1	0.01	0.43	0.66	0.21	0.14	0.01	0.13	0.32	1.11	0.04	0.13	8.39	3.79	0.55	0.04	0.03	0.91	0	0.1	0.05
Meganyctiphanes norvegica	Northern krill	1999	estuary	NA	NA	2.23	0	0.12	0.08	0.02	0.02	3.43	0.21	0.02	0.05	0.15	0.09	0.26	0.02	0.01	0.03	11.19	0.17	0.05	9.13	0.21	0.02	0.04	0.1	0.01	0.46	0.63	0.21	0.13	0.01	0.13	0.33	0.91	0.02	0.13	7.24	3.67	0.52	0.03	0.01	0.87	0	0.1	0.05
Meganyctiphanes norvegica	Northern krill	1999	estuary	NA	NA	2.92	0	0.25	0.08	0.03	0.03	4.1	0.24	0.02	0.07	0.21	0.1	0.3	0.02	0.01	0.03	11.44	0.19	0.07	10	0.25	0.03	0.04	0.11	0.02	0.52	0.75	0.28	0.15	0.02	0.13	0.46	0.97	0.03	0.15	7.68	3.55	0.53	0.03	0.02	0.98	0.02	0.1	0.06
Meganyctiphanes norvegica	Northern krill	1999	estuary	NA	NA	1.62	0	0.11	0.08	0.03	0.04	3.37	0.19	0.02	0.06	0.14	0.07	0.27	0.02	0.01	0.04	14.26	0.23	0.06	8.92	0.24	0.03	0.04	0.1	0	0.5	0.78	0.28	0.17	0.02	0.2	0.49	1.39	0.02	0.09	9.4	4.66	0.52	0.03	0.03	1.17	0	0.12	0.06
Meganyctiphanes norvegica	Northern krill	1999	estuary	NA	NA	1.72	0	0.16	0.08	0.02	0.02	3.22	0.17	0.02	0.05	0.12	0.07	0.25	0.02	0.02	0.03	13.29	0.16	0.05	9.86	0.22	0.02	0.05	0.1	0	0.55	0.97	0.37	0.15	0.02	0.13	0.59	1.24	0.03	0.1	8.27	4.21	0.51	0.03	0.03	1	0	0.13	0.05
Meganyctiphanes norvegica	Northern krill	1999	estuary	NA	NA	2.21	0	0.16	0.12	0.03	0.03	4.1	0.25	0.03	0.08	0.18	0.09	0.3	0.02	0.01	0.03	12.76	0.2	0.07	8.48	0.25	0.03	0.03	0.11	0	0.4	0.63	0.17	0.17	0.02	0.16	0.3	1.06	0.02	0.16	9.19	3.99	0.58	0.03	0.03	1.05	0	0.11	0.07
Meganyctiphanes norvegica	Northern krill	1999	estuary	NA	NA	2.28	0	0.15	0.09	0.03	0.02	3.92	0.25	0.02	0.06	0.16	0.1	0.27	0.02	0.01	0.03	11.33	0.2	0.07	8.5	0.25	0.03	0.04	0.11	0.02	0.44	0.72	0.21	0.15	0.02	0.16	0.35	0.88	0.04	0.14	8.12	3.62	0.53	0.03	0.02	0.95	0	0.1	0.06
Meganyctiphanes norvegica	Northern krill	1999	estuary	NA	NA	1.82	0	0.11	0.08	0.02	0.02	3.39	0.22	0.02	0.06	0.14	0.11	0.26	0.02	0.01	0.04	11.82	0.18	0.06	8.6	0.23	0.03	0.03	0.11	0	0.41	0.77	0.19	0.14	0.02	0.15	0.32	1.04	0.02	0.13	8.53	3.81	0.55	0.03	0.03	1.03	0	0.11	0.06
Meganyctiphanes norvegica	Northern krill	1999	estuary	NA	NA	2.19	0	0.15	0.13	0.02	0.03	3.62	0.24	0.02	0.06	0.16	0.1	0.27	0.02	0.01	0.04	11.89	0.19	0.07	8.24	0.24	0.03	0.03	0.11	0.01	0.38	0.63	0.16	0.15	0.02	0.15	0.28	0.98	0.03	0.12	8.76	3.75	0.55	0.03	0.03	1.02	0	0.1	0.07
Meganyctiphanes norvegica	Northern krill	1999	estuary	NA	NA	2.11	0	0.13	0.09	0.02	0.02	3.24	0.2	0.02	0.05	0.15	0.09	0.25	0.02	0.01	0.03	11.93	0.22	0.07	9.03	0.24	0.03	0.03	0.11	0	0.4	0.61	0.19	0.15	0.02	0.17	0.32	1.05	0.06	0.23	8.29	3.76	0.57	0.03	0.02	1.07	0	0.11	0.05
Meganyctiphanes norvegica	Northern krill	1999	estuary	NA	NA	2.59	0	0.14	0.08	0.02	0.03	3.64	0.23	0.02	0.07	0.16	0.1	0.29	0.02	0.01	0.03	11.58	0.19	0.07	9.89	0.28	0.02	0.05	0.11	0.01	0.5	0.77	0.27	0.15	0.02	0.15	0.44	0.97	0.03	0.14	7.74	3.81	0.57	0.03	0.03	0.94	0	0.11	0.06
Meganyctiphanes norvegica	Northern krill	1999	estuary	NA	NA	1.53	0	0.08	0.1	0.02	0.02	3.05	0.17	0.02	0.05	0.13	0.08	0.25	0.01	0.01	0.02	13.71	0.17	0.06	8.8	0.22	0.02	0.04	0.11	0	0.43	0.69	0.27	0.15	0.02	0.17	0.46	1.16	0.03	0.14	8.91	4.29	0.53	0.03	0.02	1.11	0.02	0.11	0.07
Meganyctiphanes norvegica	Northern krill	2001	estuary	NA	0.49	3.62	0	0	0	0.04	0.03	4.73	0.22	0.04	0.1	0.18	0.09	0.3	0.02	0.01	0.17	12.79	0.16	0.06	9.39	0.25	0.02	0.09	0.11	0.01	0.79	1.45	0.58	0.13	0	0.12	1.06	1.51	0.06	0.14	7.36	4.03	0.41	0.02	0.05	0.61	0.12	0.08	0.05
Meganyctiphanes norvegica	Northern krill	2001	estuary	NA	0.44	4.03	0	0	0	0.04	0.04	4.99	0.26	0.04	0.1	0.2	0.11	0.36	0.01	0.01	0.17	13.49	0.19	0.08	9.48	0.3	0.03	0.09	0.13	0.02	0.86	0.1	0.57	0.17	0	0.15	1.06	1.43	0.08	0.17	8.23	4.22	0.45	0.03	0.05	0.67	0.13	0.08	0.06
Meganyctiphanes norvegica	Northern krill	2001	estuary	NA	0.47	3.7	0	0	0	0.05	0.03	4.5	0.23	0.03	0.1	0.2	0.12	0.34	0.02	0.02	0.18	13.23	0.21	0.08	9.19	0.27	0.02	0.08	0.14	0.04	0.7	0.1	0.49	0.18	0	0.16	0.88	1.25	0.08	0.18	8.43	4.46	0.49	0.04	0.05	0.72	0.12	0.09	0.06
Meganyctiphanes norvegica	Northern krill	2001	estuary	NA	0.47	3.84	0	0	0	0.05	0.04	5.06	0.25	0.04	0.12	0.22	0.11	0.35	0.02	0.01	0.18	12.53	0.17	0.07	8.16	0.28	0.03	0.07	0.12	0.03	0.72	0.09	0.45	0.17	0	0.15	0.78	1.06	0.07	0.18	7.68	4.18	0.46	0.03	0.04	0.66	0.11	0.07	0.06
Meganyctiphanes norvegica	Northern krill	2001	estuary	NA	0.42	3.68	0	0	0	0.05	0.03	4.87	0.2	0.02	0.08	0.2	0.11	0.35	0.02	0.01	0.19	13.53	0.19	0.07	8.95	0.28	0.03	0.1	0.14	0.02	0.85	0.09	0.68	0.02	0	0.16	1.29	1.65	0.06	0.12	7.86	4.65	0.42	0.03	0.06	0.71	0.12	0.08	0.07
Meganyctiphanes norvegica	Northern krill	2001	estuary	NA	0.49	4.48	0	0	0	0.05	0.04	5.24	0.25	0.03	0.11	0.21	0.13	0.37	0.02	0.02	0.18	13.25	0.2	0.08	9.14	0.3	0.03	0.09	0.15	0.03	0.86	0.08	0.64	0.1	0	0.15	1.1	1.32	0.09	0.11	7.96	4.46	0.47	0.03	0.05	0.7	0.12	0.08	0.07
Meganyctiphanes norvegica	Northern krill	2001	estuary	NA	0.44	3.01	0	0	0	0.05	0.05	4.86	0.26	0.06	0.13	0.23	0.13	0.37	0.02	0.02	0.18	13.86	0.16	0.08	8.91	0.29	0.03	0.07	0.14	0.02	0.67	0.1	0.45	0.2	0	0.17	0.71	1.26	0.05	0.14	8.51	4.49	0.48	0.04	0.05	0.7	0.11	0.07	0.07
Meganyctiphanes norvegica	Northern krill	2001	estuary	NA	0.44	2.12	0	0	0	0.05	0.03	3.91	0.23	0.04	0.07	0.21	0.09	0.38	0.01	0.01	0.23	16.86	0.18	0.08	6.93	0.27	0.03	0.04	0.16	0.02	0.48	0.15	0.21	0.24	0	0.23	0.31	1.74	0.07	0.18	10.71	5.2	0.49	0.04	0.04	0.83	0.11	0.07	0.07
Meganyctiphanes norvegica	Northern krill	2001	estuary	NA	0.45	4.07	0	0	0	0.04	0.04	4.48	0.22	0.04	0.09	0.22	0.1	0.37	0.02	0.01	0.18	14.63	0.16	0.08	9.06	0.3	0.03	0.08	0.15	0.03	0.77	0.11	0.53	0.2	0	0.16	0.84	1.57	0.08	0.15	8.78	4.69	0.49	0.04	0.05	0.7	0.12	0.08	0.08
Meganyctiphanes norvegica	Northern krill	2001	estuary	NA	0.4	3.23	0	0	0	0.05	0.04	4.41	0.19	0.03	0.1	0.19	0.09	0.38	0.02	0.01	0.08	15.98	0.15	0.07	9.47	0.3	0.02	0.09	0.15	0.02	0.83	0.1	0.56	0.2	0	0.15	0.91	1.79	0.08	0.14	9.41	5.2	0.44	0.04	0.06	0.69	0.13	0.09	0.07
Meganyctiphanes norvegica	Northern krill	2001	estuary	NA	0.38	3.4	0	0	0	0.04	0.03	4.85	0.23	0.02	0.1	0.22	0.11	0.4	0.02	0.02	0.09	14.56	0.16	0.07	8.77	0.3	0.03	0.08	0.15	0.03	0.73	0.11	0.5	0.21	0	0.18	0.83	1.43	0.06	0.13	8.57	4.58	0.46	0.04	0.04	0.73	0.11	0.08	0.07
Meganyctiphanes norvegica	Northern krill	2001	estuary	NA	0.28	3.76	0	0	0	0.05	0.05	4.47	0.26	0.06	0.12	0.23	0.11	0.39	0.02	0.02	0.18	14.72	0.17	0.08	9.46	0.3	0.02	0.1	0.15	0.03	0.86	0.12	0.63	0.21	0	0.16	1.21	1.61	0.1	0.13	8.25	4.58	0.43	0.04	0.05	0.77	0.13	0.1	0.07
Meganyctiphanes norvegica	Northern krill	2002	estuary	NA	0.43	3.08	0	0	0	0.05	0.04	4.44	0.22	0.03	0.12	0.2	0.09	0.34	0.03	0.01	0.14	10.68	0.14	0.07	7.24	0.27	0.03	0.06	0.11	0.03	0.57	0.1	0.28	0.16	0	0.13	0.44	1.15	0.04	0.12	7.12	3.72	0.5	0.03	0.04	0.55	0.11	0.06	0.06
Meganyctiphanes norvegica	Northern krill	2002	estuary	NA	0.43	4.18	0	0	0	0.02	0.04	3.92	0.23	0.05	0.11	0.19	0.09	0.3	0.02	0.01	0.14	9.86	0.15	0.1	6.84	0.26	0.03	0.05	0.1	0.03	0.5	0.08	0.16	0.15	0	0.12	0.22	1.03	0.04	0.13	7.31	3.89	0.5	0.03	0.03	0.56	0.11	0.05	0.05
Meganyctiphanes norvegica	Northern krill	2002	estuary	NA	0.41	4.48	0	0	0	0.06	0.04	4.52	0.23	0.04	0.11	0.19	0.09	0.33	0.02	0.01	0.15	11.15	0.16	0.1	7.17	0.28	0.03	0.06	0.12	0.03	0.55	0.09	0.18	0.16	0	0.13	0.27	1.26	0.04	0.11	7.76	4.05	0.53	0.02	0.04	0.6	0.11	0.06	0.06
Meganyctiphanes norvegica	Northern krill	2003	estuary	NA	NA	3.59	0	0	0.07	0.02	0.04	3.5	0.14	0.01	0.07	0.12	0.05	0.27	0.01	0.01	0.12	14.84	0.29	0.05	7.92	0.25	0.02	0.06	0.09	0	0.85	0.08	0.4	0.11	0	0.12	0.73	1.46	0.05	0.17	7.66	5.01	0.42	0.03	0.04	0.55	0.12	0.07	0.06
Meganyctiphanes norvegica	Northern krill	2003	estuary	NA	NA	3.23	0	0	0.06	0.02	0.05	3.7	0.14	0.02	0.07	0.13	0.05	0.28	0.01	0.01	0.13	16.28	0.28	0.07	7.68	0.25	0.02	0.06	0.09	0	0.93	0.1	0.37	0.13	0	0.13	0.66	1.46	0.05	0.16	8.54	5.42	0.4	0.03	0.05	0.64	0.13	0.07	0.06
Meganyctiphanes norvegica	Northern krill	2003	estuary	NA	NA	4.84	0	0	0.06	0.02	0.03	3.52	0.17	0.01	0.07	0.12	0.05	0.26	0.01	0.01	0.12	11.52	0.18	0.07	8.12	0.27	0.02	0.07	0.09	0	0.85	1.02	0.46	0.12	0	0.1	0.99	1.2	0.05	0.18	6.45	3.52	0.45	0.03	0.04	0.46	0.13	0.07	0.06
Meganyctiphanes norvegica	Northern krill	2003	estuary	NA	NA	4.33	0	0	0.07	0.02	0.04	3.27	0.13	0.02	0.07	0.11	0.05	0.27	0.01	0.02	0.13	15.23	0.27	0.06	9.04	0.26	0.02	0.08	0.1	0	0.96	0.08	0.53	0.13	0	0.12	1.26	1.47	0.05	0.13	7.98	4.57	0.4	0.03	0.04	0.56	0.13	0.08	0.06
Meganyctiphanes norvegica	Northern krill	2003	estuary	NA	NA	3.18	0	0	0.07	0.02	0.02	3.32	0.18	0.02	0.07	0.15	0.06	0.28	0.01	0.01	0.16	11.7	0.15	0.07	6.4	0.24	0.02	0.04	0.1	0	0.51	0.11	0.24	0.15	0	0.17	0.51	1.04	0.05	0.24	7.67	3.63	0.54	0.04	0.03	0.65	0.12	0.06	0.06
Meganyctiphanes norvegica	Northern krill	2003	estuary	NA	NA	3.78	0	0	0.07	0.02	0.02	3.31	0.18	0.02	0.07	0.15	0.06	0.27	0.01	0.01	0.14	11.84	0.15	0.06	7.64	0.25	0.02	0.05	0.09	0	0.58	0.09	0.33	0.12	0	0.14	0.71	1.29	0.05	0.21	7.29	3.63	0.49	0.03	0.04	0.56	0.12	0.07	0.06
Ammodytes sp.	sandlance	2000	estuary	8.2	1.38	3.44	0	0.42	0.09	0.03	0.02	4.24	0.19	0.01	0.09	0.14	0.05	0.29	0.03	0.01	0.14	13.69	0.22	0.1	7.58	0.29	0.08	0.11	0.08	0.37	0.84	2	0.56	0.09	0	0.33	0.96	2.37	0.05	0.29	6.16	3.5	0.53	0.03	0.03	0.72	0.04	0.16	0.06
Ammodytes sp.	sandlance	2000	estuary	8.1	1.27	2.38	0	0.45	0.06	0.02	0.02	3.67	0.26	0.01	0.08	0.13	0.07	0.29	0.03	0	0.17	13.5	0.23	0.1	6.09	0.34	0.11	0.1	0.09	0.6	0.6	1.95	0.44	0.11	0	0.46	0.87	2.67	0.04	0.33	5.19	2.87	0.58	0.05	0.03	0.82	0.03	0.13	0.08
Ammodytes sp.	sandlance	2000	estuary	9.1	1.6	3.36	0	0.08	0.12	0.02	0.01	4.34	0.13	0.01	0.12	0.09	0.08	0.27	0.02	0.02	0.12	19.6	0.18	0.1	9.57	0.22	0.07	0.08	0.09	0.29	1.02	4.36	0.44	0.1	0	0.28	0.75	3.11	0.02	0.08	10.82	6.26	0.31	0.02	0.05	0.92	0	0.13	0.07
Ammodytes sp.	sandlance	2000	estuary	7.2	0.97	1.92	0	0.24	0.08	0.02	0.02	2.96	0.25	0.02	0.04	0.13	0.06	0.36	0.02	0	0.28	16.42	0.3	0.15	3.81	0.29	0.16	0.08	0.11	0.82	0.31	0.65	0.21	0.13	0	0.62	0.58	3.88	0.08	0.58	5.94	2.89	0.47	0.06	0.01	1.01	0.03	0.13	0.07
Ammodytes sp.	sandlance	2000	estuary	8	1.16	2.55	0	0.49	0.07	0.03	0.02	3.7	0.18	0.01	0.07	0.16	0.06	0.32	0.04	0.02	0.23	13.5	0.25	0.11	6.28	0.35	0.07	0.09	0.09	0.61	0.54	0.51	0.36	0.14	0	0.48	0.77	2.92	0.05	0.37	6.62	3.11	0.62	0.05	0.03	0.84	0.04	0.15	0.1
Ammodytes sp.	sandlance	2000	estuary	8.9	1.62	1.97	0	0.26	0.06	0.02	0.02	3.19	0.25	0.01	0.04	0.14	0.05	0.3	0.03	0.01	0.23	15.1	0.24	0.13	4.04	0.31	0.12	0.08	0.09	0.72	0.38	1	0.26	0.12	0	0.54	0.6	3.38	0.05	0.51	5.9	2.92	0.54	0.04	0.01	0.93	0.01	0.14	0.08
Ammodytes sp.	sandlance	2000	estuary	8.9	1.52	2.28	0	0.28	0.08	0.02	0.02	4.1	0.23	0.01	0.08	0.12	0.06	0.26	0.03	0	0.2	14.56	0.27	0.12	5.49	0.25	0.1	0.09	0.08	0.76	0.45	0.67	0.4	0.1	0	0.48	1.07	2.93	0.04	0.38	6.47	2.59	0.63	0.05	0	0.91	0	0.14	0.07
Ammodytes sp.	sandlance	2000	estuary	8.9	1.59	2.33	0	0.2	0.08	0.02	0.02	3.77	0.21	0.01	0.09	0.12	0.06	0.27	0.02	0.01	0.17	16.68	0.2	0.11	6.7	0.28	0.13	0.08	0.09	0.5	0.78	4.06	0.38	0.11	0	0.45	0.73	2.98	0.02	0.3	8.98	4.71	0.46	0.03	0.04	0.79	0	0.13	0.08
Ammodytes sp.	sandlance	2000	estuary	8.3	1.38	2.69	0	0.4	0.08	0.02	0.02	4.11	0.25	0.01	0.08	0.14	0.08	0.29	0.03	0.01	0.15	15.54	0.26	0.14	6.79	0.3	0.13	0.08	0.08	0.49	0.69	2.44	0.36	0.11	0	0.35	0.66	2.85	0.04	0.48	7.49	4.23	0.47	0.06	0.04	0.77	0	0.14	0.09
Ammodytes sp.	sandlance	2000	estuary	7.9	1.34	2.2	0	0.21	0.07	0.02	0.02	3.43	0.2	0.02	0.06	0.12	0.08	0.28	0.02	0.01	0.2	15.08	0.21	0.13	5.56	0.27	0.14	0.1	0.1	0.5	0.58	2.08	0.48	0.08	0	0.4	0.81	3.27	0.06	0.35	6.67	3.64	0.43	0.03	0.03	0.82	0.02	0.16	0.09
Ammodytes sp.	sandlance	2000	estuary	8.4	1.56	3.72	0	0.5	0.12	0.03	0.02	4.7	0.21	0.02	0.12	0.13	0.16	0.34	0.03	0.01	0.11	16.59	0.23	0.09	8.94	0.29	0.06	0.1	0.12	0.37	0.92	2.59	0.52	0.1	0	0.31	0.91	2.49	0.06	0.22	7.72	4.54	0.49	0.04	0.04	0.85	0.01	0.15	0.08
Ammodytes sp.	sandlance	2001	estuary	13.2	6.12	7.71	0	0	0	0.04	0.03	4.79	0.19	0.02	0.11	0.15	0.13	0.33	0.05	0.02	0.08	15.67	0.19	0.09	9.14	0.28	0.07	0.12	0.12	0.15	0.99	1.74	0.63	0.1	0	0.09	1.55	1.68	0.05	0.23	6.17	3.84	0.49	0.03	0.05	0.48	0.16	0.08	0.07
Ammodytes sp.	sandlance	2001	estuary	11.1	4.77	6.46	0	0	0	0.02	0.02	4.75	0.1	0.02	0.1	0.12	0.12	0.34	0.02	0.02	0.05	24.4	0.14	0.07	10.71	0.26	0.04	0.08	0.12	0.09	1.11	3.27	0.47	0.11	0	0.07	0.45	2.49	0.05	0.14	10.49	7.13	0.25	0.03	0.09	0.49	0.13	0.08	0.06
Ammodytes sp.	sandlance	2001	estuary	10.5	4.21	6.2	0	0	0	0.04	0.04	5.12	0.15	0.04	0.13	0.17	0.1	0.36	0.02	0.01	0.07	22.21	0.2	0.09	9.87	0.31	0.06	0.09	0.14	0.15	1.09	2.13	0.59	0.13	0	0.1	0.56	2.29	0.07	0.18	9.47	6.32	0.32	0.03	0.13	0.55	0.14	0.08	0.07
Ammodytes sp.	sandlance	2001	estuary	9.6	3.41	3.77	0	0	0	0.04	0.05	4.77	0.18	0.08	0.11	0.29	0.13	0.42	0.03	0.02	0.14	21.24	0.28	0.11	9.03	0.3	0.11	0.08	0.15	0.24	0.75	1.91	0.44	0.21	0	0.12	0.57	2.5	0.07	0.19	8.09	5.92	0.41	0.04	0.12	0.71	0.11	0.1	0.06
Ammodytes sp.	sandlance	2001	estuary	11.8	6.21	6.02	0	0	0.13	0.05	0.05	5.65	0.35	0.06	0.12	0.29	0.17	0.4	0.04	0.02	0.09	16.52	0.25	0.08	8.79	0.32	0.1	0.1	0.14	0.22	0.84	1.4	0.63	0.17	0	0.12	0.82	1.75	0.08	0.31	6.59	4.04	0.51	0.04	0.07	0.55	0.13	0.08	0.07
Ammodytes sp.	sandlance	2000	estuary	7.9	NA	2.06	0	0.22	0.05	0.02	0.02	2.57	0.25	0.01	0.04	0.12	0.06	0.32	0.02	0	0.3	15.87	0.32	0.15	4.17	0.29	0.17	0.08	0.12	1.05	0.35	0.39	0.27	0.15	0	0.67	0.74	3.84	0.06	0.6	6.37	3.08	0.53	0.06	0.01	1.13	0.01	0.13	0.08
Ammodytes sp.	sandlance	2001	estuary	11.9	5.93	5.78	0	0	0	0.04	0.03	4.55	0.12	0.04	0.12	0.15	0.1	0.33	0.02	0.02	0.07	21.48	0.19	0.09	10.45	0.28	0.05	0.1	0.13	0.11	1.04	2.17	0.62	0.14	0	0.08	0.82	2.23	0.08	0.16	9.04	6.04	0.33	0.03	0.07	0.49	0.14	0.08	0.07
Calanus hyperboreus	Copepods	2001	estuary	NA	NA	18.46	0	0.22	0.04	0.02	0.02	2.4	0.08	0.01	0.11	0.06	0.02	0.15	0.04	0.01	0.02	4.15	0.05	0.04	8.79	0.18	0.01	0.14	0.05	0	0.84	0.02	0.9	0.04	0	0.03	1.86	0.27	0.03	0.01	1.18	1.29	0.5	0.02	0.02	0.21	0.18	0.08	0.13
Thysanoessa spp.	Arctic krill	2001	estuary	NA	0.39	7.1	0	0	0	0.02	0.03	4.73	0.15	0.05	0.13	0.16	0.08	0.36	0.03	0.02	0.07	16.3	0.17	0.08	9.59	0.28	0.03	0.18	0.16	0.03	1.38	1.83	1.39	0.16	0	0.09	3.19	2.41	0.11	0.09	8.72	5.31	0.27	0.03	0.09	0.61	0.18	0.13	0.11
Thysanoessa spp.	Arctic krill	2001	estuary	NA	0.46	7.35	0	0	0	0.03	0.03	4.74	0.13	0.03	0.12	0.14	0.06	0.35	0.03	0.01	0.07	15.02	0.17	0.08	9.59	0.28	0.03	0.21	0.15	0.03	1.41	2.35	1.64	0.16	0	0.1	3.64	2.12	0.1	0.07	8.73	4.36	0.26	0.02	0.08	0.51	0.16	0.12	0.08
Thysanoessa spp.	Arctic krill	2001	estuary	NA	0.46	5.26	0	0	0	0.04	0.03	4.66	0.18	0.07	0.15	0.16	0.07	0.33	0.02	0.02	0.08	15.29	0.14	0.07	9.5	0.26	0.02	0.16	0.15	0.02	1.35	1.67	1.32	0.15	0	0.09	2.76	2.26	0.08	0.09	9.05	5.24	0.26	0.02	0.07	0.53	0.18	0.11	0.1
Thysanoessa spp.	Arctic krill	2001	estuary	NA	0.52	6.59	0	0	0	0.04	0.03	5.18	0.17	0.05	0.13	0.16	0.15	0.37	0.03	0.02	0.12	15.08	0.16	0.09	10.38	0.3	0.02	0.22	0.18	0.03	1.65	1.64	1.75	0.15	0	0.09	3.8	2.44	0.12	0.1	8.98	4.94	0.26	0.03	0.07	0.58	0.17	0.14	0.09
Thysanoessa spp.	Arctic krill	2001	estuary	NA	0.54	6.05	0	0	0.09	0.03	0.03	4.7	0.15	0.05	0.1	0.15	0.12	0.31	0.02	0.01	0.06	14.77	0.17	0.08	9.77	0.26	0.02	0.16	0.14	0.01	1.26	2.1	1.31	0.16	0	0.09	2.9	2.13	0.11	0.06	8.41	4.71	0.23	0.01	0.06	0.55	0.12	0.11	0.07
Thysanoessa spp.	Arctic krill	2003	estuary	NA	NA	4	0	0	0.09	0.01	0.1	4.37	0.02	0.02	0.07	0.09	0.02	0.29	0.01	0.01	0.09	25.66	0.81	0.06	10.02	0.28	0.01	0.06	0.08	0.01	1.66	0.05	0.43	0.09	0	0.07	0.52	2.34	0.03	0.07	9.93	9.67	0.19	0.01	0.08	0.49	0.13	0.08	0.05
Thysanoessa spp.	Arctic krill	2003	estuary	NA	NA	3.58	0	0	0.06	0.01	0.09	4.01	0.01	0.01	0.06	0.07	0.02	0.26	0.01	0.01	0.08	26.23	0.5	0.06	9.78	0.27	0.01	0.06	0.07	0	1.6	0.05	0.37	0.07	0	0.06	0.42	2.43	0.03	0.07	10.55	9.72	0.19	0	0.08	0.47	0.13	0.08	0.05
Ammodytes sp.	sandlance	2002	Northern gulf	15.5	10.03	3.01	0	0.01	0.06	0.03	0.04	4.37	0.23	0.03	0.16	0.21	0.08	0.35	0.05	0.01	0.07	10.41	0.2	0.12	6.98	0.3	0.11	0.08	0.11	0.2	0.43	0.25	0.19	0.24	0	0.19	0.42	1.85	0.05	0.31	10.55	2.91	0.65	0.06	0.04	0.77	0.09	0.07	0.09
Ammodytes sp.	sandlance	2002	Northern gulf	14.3	7.57	3.02	0	0.02	0.07	0.04	0.03	4.19	0.27	0.02	0.15	0.17	0.07	0.31	0.07	0.01	0.05	9.45	0.18	0.1	6.34	0.35	0.16	0.1	0.09	0.32	0.52	0.13	0.23	0.13	0	0.15	0.68	1.67	0.05	0.47	4.05	1.88	0.82	0.05	0.02	0.69	0.11	0.07	0.06
Ammodytes sp.	sandlance	2002	Northern gulf	12.9	7.33	4.66	0	0.03	0.06	0.06	0.04	4.92	0.29	0.03	0.16	0.19	0.07	0.36	0.06	0.02	0.06	9.66	0.2	0.09	7.43	0.39	0.15	0.12	0.07	0.29	0.67	0.13	0.34	0.16	0	0.16	0.67	1.38	0.05	0.45	4.09	1.92	0.74	0.05	0.02	0.8	0.11	0.08	0.07
Ammodytes sp.	sandlance	2002	Northern gulf	15.4	11.58	2.72	0	0.04	0.06	0.05	0.04	4.72	0.3	0.03	0.14	0.2	0.08	0.35	0.07	0.02	0.05	9.36	0.19	0.1	7.13	0.35	0.15	0.12	0.05	0.26	0.64	0.12	0.35	0.16	0	0.16	0.65	1.29	0.05	0.4	3.83	1.88	0.74	0.05	0.02	0.74	0.11	0.08	0.07
Ammodytes sp.	sandlance	2000	estuary	14.9	6.35	2.63	0	0.25	0.08	0.03	0.02	4.05	0.17	0.03	0.14	0.1	0.06	0.25	0.04	0.01	0.17	12.09	0.3	0.16	8.93	0.29	0.06	0.06	0.06	0.49	0.44	0.33	0.19	0.09	0	0.47	0.44	2.41	0.02	0.72	6.43	3.27	0.52	0.04	0	1.22	0	0.1	0.02
Ammodytes sp.	sandlance	2000	estuary	14.5	3.62	2.36	0	0.3	0.06	0.02	0.02	4.02	0.13	0.02	0.11	0.11	0.05	0.32	0.03	0.01	0.2	13.01	0.22	0.13	9.15	0.32	0.09	0.07	0.08	0.53	0.48	0.46	0.17	0.12	0	0.56	0.38	2.44	0.02	0.6	6.52	3.27	0.6	0.05	0	1.2	0	0.11	0.04
Ammodytes sp.	sandlance	2000	estuary	14.9	5.04	1.27	0	0.06	0.04	0.02	0.01	2.58	0.11	0.02	0.02	0.06	0.04	0.24	0.02	0	0.32	15.04	0.24	0.17	3.95	0.34	0.16	0.05	0.07	0.87	0.18	0.5	0.07	0.12	0	0.82	0.5	3.94	0.05	0.69	7.17	3.27	0.52	0.04	0	1.33	0	0.09	0.06
Ammodytes sp.	sandlance	2000	estuary	11.5	2.21	1.28	0	0.23	0.05	0.02	0.02	1.85	0.09	0.03	0.02	0.1	0.04	0.34	0	0	0.48	15.46	0.29	0.22	2.89	0.28	0.19	0.05	0.09	1.36	0.13	0.55	0.04	0.23	0	1.32	0.77	4.76	0.01	0.45	9.18	3.2	0.49	0.07	0	1.51	0	0.06	0.06
Ammodytes sp.	sandlance	2000	estuary	12.3	2.6	1.49	0	0.13	0.06	0.02	0.02	2.45	0.14	0.04	0.04	0.11	0.14	0.31	0.01	0	0.3	16.49	0.22	0.18	4.02	0.24	0.14	0.04	0.17	0.66	0.2	1.53	0.09	0.15	0	0.92	0.55	4.49	0.02	0.29	9.6	4.73	0.38	0.03	0.02	1.18	0	0.07	0.05
Ammodytes sp.	sandlance	2000	estuary	12.8	3.15	1.65	0	0.18	0.08	0.03	0.02	2.75	0.15	0.03	0.05	0.12	0.06	0.22	0.01	0.01	0.26	17.69	0.17	0.15	5.92	0.18	0.11	0.04	0.09	0.49	0.34	2.01	0.13	0.12	0	0.67	0.51	4.56	0.01	0.18	10.62	5.93	0.3	0.02	0.03	0.88	0	0.08	0.02
Ammodytes sp.	sandlance	2000	estuary	11.5	2.26	1.41	0	0.31	0.04	0.02	0.02	2	0.12	0.01	0.03	0.09	0.02	0.28	0.01	0	0.43	15.66	0.22	0.16	3.91	0.24	0.16	0.03	0.07	0.79	0.18	1.27	0.05	0.15	0	1.15	0.64	4.79	0	0.4	8.93	4.14	0.41	0.04	0	1.15	0	0.07	0.06
Ammodytes sp.	sandlance	2000	estuary	14.5	4.13	1.79	0	0.69	0.05	0.02	0.02	3.27	0.17	0.02	0.09	0.11	0.04	0.32	0.02	0.01	0.27	13.49	0.31	0.16	7.37	0.38	0.11	0.05	0.07	0.74	0.4	0.56	0.08	0.15	0	0.76	0.48	3.04	0	0.59	7.51	3.39	0.63	0.05	0	1.3	0	0.09	0.06
Ammodytes sp.	sandlance	2000	estuary	12.9	3.41	1.25	0	0.06	0.04	0.01	0.02	1.52	0.08	0.01	0.02	0.07	0.07	0.22	0	0	0.36	14	0.28	0.23	3.06	0.27	0.13	0.03	0.13	0.75	0.12	0.7	0.04	0.14	0	1.24	0.5	4.87	0.02	0.76	8.42	4.03	0.38	0.04	0	1.03	0	0.08	0.03
Ammodytes sp.	sandlance	2000	estuary	12.7	2.95	2.07	0	0.03	0.07	0.02	0.02	2.68	0.11	0.03	0.06	0.09	0.13	0.19	0	0	0.22	19.32	0.15	0.13	6.17	0.14	0.07	0.04	0.08	0.33	0.36	3.07	0.13	0.08	0	0.57	0.45	4.81	0	0.08	11.98	6.68	0.21	0.04	0.03	0.71	0	0.07	0.02
Ammodytes sp.	sandlance	2000	estuary	12	2.89	1.87	0	0.03	0.02	0.01	0.01	1.83	0.07	0.02	0.02	0.13	0.09	0.29	0.01	0.01	0.3	18.9	0.25	0.23	5.24	0.29	0.12	0.03	0.19	0.55	0.18	0.79	0.06	0.17	0	0.65	0.47	4.54	0	0.43	9.1	4.57	0.41	0.04	0.02	0.95	0	0.09	0.02
Ammodytes sp.	sandlance	2000	estuary	15.2	4.64	1.82	0	0.13	0.05	0.02	0.02	3.29	0.14	0.02	0.05	0.06	0.04	0.21	0.04	0	0.27	11.94	0.18	0.14	6.36	0.28	0.08	0.05	0.06	0.54	0.33	0.42	0.19	0.08	0	0.74	0.58	3.36	0	0.64	6.81	3.16	0.51	0.03	0	1.16	0	0.12	0.08
Ammodytes sp.	sandlance	2001	Northern gulf	13.2	6.08	5.89	0	0	0	0.04	0.02	4.77	0.17	0.02	0.13	0.13	0.2	0.27	0.06	0.01	0.06	8.59	0.21	0.11	6.72	0.28	0.12	0.14	0.1	0.19	0.54	0.06	0.43	0.08	0	0.09	2.31	0.96	0.04	0.39	2.75	1.59	0.6	0.03	0.03	0.46	0.1	0.12	0.04
Ammodytes sp.	sandlance	2001	Northern gulf	11.3	4.22	7.3	0	0	0	0.06	0.05	6.29	0.28	0.05	0.19	0.25	0.29	0.42	0.06	0.02	0.1	11.04	0.24	0.11	7.8	0.34	0.16	0.14	0.13	0.27	0.73	0.11	0.58	0.16	0	0.15	1.59	1.3	0.06	0.39	4.3	2.23	0.54	0.04	0.03	0.77	0.1	0.12	0.05
Ammodytes sp.	sandlance	2001	Northern gulf	11.5	3.91	6.75	0	0	0	0.04	0.03	4.9	0.22	0.03	0.15	0.17	0.18	0.32	0.05	0.01	0.08	10.28	0.24	0.11	6.87	0.29	0.13	0.13	0.12	0.33	0.61	0.12	0.47	0.12	0	0.12	2.3	1.28	0.06	0.46	3.91	1.8	0.68	0.05	0.03	0.62	0.13	0.11	0.05
Ammodytes sp.	sandlance	2001	Northern gulf	9.3	2.01	2.19	0	0	0	0.05	0.04	4.57	0.34	0.06	0.1	0.23	0.35	0.44	0.05	0.02	0.2	14.07	0.29	0.13	5.37	0.32	0.32	0.09	0.18	0.78	0.36	0.22	0.28	0.18	0	0.18	0.78	2.77	0.07	0.36	5.71	2.33	0.61	0.06	0.03	1.05	0.1	0.12	0.05
Ammodytes sp.	sandlance	2001	Northern gulf	11.6	4.66	5.21	0	0	0	0.03	0.02	3.98	0.16	0.03	0.12	0.12	0.08	0.23	0.04	0.01	0.09	10.02	0.2	0.09	6.67	0.27	0.12	0.13	0.09	0.24	0.54	0.06	0.38	0.08	0	0.07	2.23	1.14	0.04	0.41	3.22	2.08	0.62	0.03	0.03	0.5	0.11	0.13	0.04
Ammodytes sp.	sandlance	2001	Northern gulf	11.9	4.35	4.61	0	0	0	0.03	0.03	4.18	0.15	0.03	0.12	0.14	0.08	0.24	0.05	0.01	0.09	9.25	0.21	0.11	6.99	0.3	0.1	0.14	0.09	0.29	0.55	0.08	0.44	0.08	0	0.08	2.36	1.2	0.05	0.48	3.05	1.84	0.66	0.04	0.03	0.45	0.12	0.12	0.04
Ammodytes sp.	sandlance	2002	Northern gulf	14.2	8.43	5.02	0	0	0	0.07	0.06	6.37	0.41	0.07	0.27	0.26	0.11	0.43	0.08	0.02	0.1	10.23	0.25	0.1	9.06	0.46	0.13	0.15	0.1	0.3	0.89	0.12	0.39	0.19	0	0.17	0.83	0.94	0.06	0.33	3.55	1.76	0.73	0.05	0.02	0.84	0.12	0.09	0.08
Ammodytes sp.	sandlance	2002	Northern gulf	13.5	6.05	3.24	0	0	0	0.09	0.05	6.69	0.39	0.03	0.16	0.25	0.1	0.51	0.07	0.01	0.15	12.9	0.27	0.14	7.12	0.51	0.14	0.11	0.11	0.57	0.71	0.19	0.29	0.21	0	0.22	0.63	1.65	0.06	0.56	4.84	2.26	0.78	0.07	0.02	1.04	0.13	0.09	0.07
Ammodytes sp.	sandlance	2003	Northern gulf	14.8	9.46	1.78	0	0	0.08	0.04	0.03	4.01	0.25	0.03	0.11	0.17	0.06	0.35	0.04	0.01	0.18	11.56	0.28	0.13	4.61	0.41	0.25	0.06	0.09	0.45	0.5	0.15	0.24	0.15	0	0.44	0.88	2.08	0.05	0.71	5.04	2.16	0.74	0.05	0.02	1.02	0.13	0.08	0.05
Ammodytes sp.	sandlance	2003	Northern gulf	16	10.38	2.07	0	0	0.11	0.04	0.02	3.52	0.26	0.02	0.09	0.11	0.04	0.22	0.05	0.01	0.15	11.02	0.21	0.12	4.69	0.26	0.2	0.08	0.07	0.42	0.44	0.09	0.34	0.1	0	0.46	0.9	2.09	0.05	0.52	4.98	2.4	0.64	0.04	0.03	0.62	0.13	0.06	0.05
Ammodytes sp.	sandlance	2003	Northern gulf	14.9	8.04	0.9	0	0	0.08	0.02	0	2.18	0.13	0.01	0.07	0.1	0.03	0.24	0.02	0.01	0.17	13.11	0.24	0.12	4.1	0.32	0.22	0.04	0.08	0.41	0.35	0.76	0.17	0.12	0	0.44	0.59	2.74	0.04	0.8	7.21	3.55	0.74	0.05	0.03	0.91	0.12	0.07	0.05
Ammodytes sp.	sandlance	2003	Northern gulf	10	3.22	2.99	0	0.01	0.14	0.04	0.05	3.77	0.32	0.09	0.13	0.23	0.12	0.32	0.05	0.02	0.14	13.82	0.25	0.1	5.9	0.29	0.21	0.1	0.15	0.52	0.88	1.03	0.63	0.17	0	0.28	1.9	2.29	0.03	0.2	5.99	2.93	0.7	0.08	0.07	0.8	0.15	0.1	0.06
Ammodytes sp.	sandlance	2003	Northern gulf	10.8	3.18	1.9	0	0	0.09	0.04	0.04	3.78	0.32	0.02	0.11	0.2	0.08	0.35	0.03	0.01	0.15	13.29	0.29	0.14	4.84	0.39	0.3	0.06	0.11	0.57	0.45	0.16	0.22	0.22	0	0.39	0.5	2.52	0.06	0.5	6.64	2.61	0.71	0.07	0.03	1.25	0.13	0.08	0.06
Ammodytes sp.	sandlance	2003	Northern gulf	8.3	1.29	2.75	0	0.04	0.19	0.05	0.04	4.56	0.32	0.07	0.09	0.26	0.14	0.42	0.04	0.01	0.18	15.76	0.26	0.14	5.79	0.28	0.25	0.08	0.16	0.47	0.57	0.22	0.39	0.22	0	0.35	0.91	2.52	0.06	0.2	8.3	3.1	0.71	0.08	0.04	1.1	0.16	0.12	0.08
[truncated: 26 more columns]

## Sheet: Data_prey_SI
uniqueID	Species	Common names	Years	Region	Length_(cm)	Wet_weight_(g)	corrected d13C	corrected d15N	C:N_ratio
37439	Clupea harengus	Atlantic herring	2001	Estuary	25.4	166.6	-19.08	12.27	3.02
37440	Clupea harengus	Atlantic herring	2001	Estuary	22.6	112.3	-17.35	13.52	3.03
37441	Clupea harengus	Atlantic herring	2001	Estuary	23.1	119.4	-17.26	13.29	3.05
37442	Clupea harengus	Atlantic herring	2001	Estuary	23.3	120.1	-17.26	13.18	3.05
37443	Clupea harengus	Atlantic herring	2001	Estuary	23.5	131.6	-16.98	13.21	3.04
37444	Clupea harengus	Atlantic herring	2001	Estuary	24.7	144.7	-17.45	13.16	3.04
37445	Clupea harengus	Atlantic herring	2001	Estuary	24	138.9	-17.29	13.6	3.03
37446	Clupea harengus	Atlantic herring	2001	Estuary	21	94	-17.37	13.25	3.06
37447	Clupea harengus	Atlantic herring	2001	Estuary	24	137.3	-17.5	12.86	3.01
37448	Clupea harengus	Atlantic herring	2001	Estuary	23.6	135.2	-17.03	13.01	3.02
37449	Clupea harengus	Atlantic herring	2001	Estuary	23.5	131.1	-17.2	13.13	3.02
37450	Clupea harengus	Atlantic herring	2001	Estuary	25.1	176.8	-17.55	14.01	3.03
37463	Ammodytes spp.	Sandlance	2001	Gulf	14.2	7.6	-18.35	11.08	3.18
37464	Ammodytes spp.	Sandlance	2001	Gulf	15.3	10.3	-18.48	11.5	3.15
37465	Ammodytes spp.	Sandlance	2001	Gulf	13.8	6.3	-19.16	10.76	3.18
37466	Ammodytes spp.	Sandlance	2001	Gulf	11.1	4	-18.9	10.55	3.15
37468	Ammodytes spp.	Sandlance	2001	Gulf	13.7	7.8	-17.97	10.86	3.16
37469	Ammodytes spp.	Sandlance	2001	Gulf	11.4	3.7	-19.12	10.71	3.2
37470	Ammodytes spp.	Sandlance	2001	Gulf	10.9	3	-19.66	10.49	3.16
37471	Ammodytes spp.	Sandlance	2001	Gulf	11.8	5.5	-18.13	10.31	3.21
37472	Ammodytes spp.	Sandlance	2001	Gulf	12.8	7	-17.87	10.27	3.18
37474	Ammodytes spp.	Sandlance	2001	Gulf	11.4	5.1	-18.36	10.47	3.19
37510	Calanus sp.	Copepods	2002	Gulf			-18.59	9.27	3.37
37511	Calanus sp.	Copepods	2002	Gulf			-18.72	9.44	3.41
37512	Calanus sp.	Copepods	2002	Gulf			-18.77	9.39	3.41
37513	Calanus sp.	Copepods	2002	Gulf			-18.72	9.37	3.41
37514	Calanus sp.	Copepods	2002	Gulf			-18.7	9.39	3.39
37515	Calanus sp.	Copepods	2002	Gulf			-18.64	9.39	3.42
37516	Calanus sp.	Copepods	2002	Gulf			-18.88	9.34	3.42
37517	Calanus sp.	Copepods	2002	Gulf			-18.87	9.36	3.41
37518	Calanus sp.	Copepods	2002	Gulf			-18.91	8.89	3.41
37519	Calanus sp.	Copepods	2002	Gulf			-19.09	9.08	3.4
79032	Thysanoessa raschii	Arctic krill	2003	Estuary			-18.81	9.19	3.22
79033	Thysanoessa raschii	Arctic krill	2003	Estuary			-18.16	9.18	3.23
79034	Thysanoessa raschii	Arctic krill	2003	Estuary			-18.42	9.34	3.25
79035	Thysanoessa raschii	Arctic krill	2003	Estuary			-18.33	8.69	3.24
79036	Thysanoessa raschii	Arctic krill	2003	Estuary			-18.78	8.77	3.22
79037	Thysanoessa raschii	Arctic krill	2003	Estuary			-18.95	9.43	3.21
79038	Thysanoessa raschii	Arctic krill	2003	Estuary			-18.69	9.17	3.2
79039	Thysanoessa raschii	Arctic krill	2003	Estuary			-19.03	9.5	3.21
79040	Thysanoessa raschii	Arctic krill	2003	Estuary			-18.87	9.33	3.2
79093	Meganyctiphanes norvegica	Northern krill	2001	Estuary			-18.76	10.11	3.22
79094	Meganyctiphanes norvegica	Northern krill	2001	Estuary			-19.29	11.14	3.18
79095	Meganyctiphanes norvegica	Northern krill	2001	Estuary			-19.43	10.51	3.16
79096	Meganyctiphanes norvegica	Northern krill	2001	Estuary			-19.38	11.29	3.2
79097	Meganyctiphanes norvegica	Northern krill	2001	Estuary			-19.11	11.17	3.2
79098	Meganyctiphanes norvegica	Northern krill	2001	Estuary			-19.09	10.94	3.17
79099	Meganyctiphanes norvegica	Northern krill	2001	Estuary			-18.97	10.67	3.19
79100	Meganyctiphanes norvegica	Northern krill	2001	Estuary			-19.65	9.98	3.2
79101	Meganyctiphanes norvegica	Northern krill	2001	Estuary			-20.05	10.58	3.15
79102	Meganyctiphanes norvegica	Northern krill	2001	Estuary			-20.03	11.12	3.16
79103	Meganyctiphanes norvegica	Northern krill	2001	Estuary			-19.45	10.61	3.14
79104	Meganyctiphanes norvegica	Northern krill	2001	Estuary			-19.86	10.99	3.16
79105	Meganyctiphanes norvegica	Northern krill	2001	Estuary			-19.31	10.52	3.14
79106	Meganyctiphanes norvegica	Northern krill	2001	Estuary			-19.25	11.62	3.16
79107	Meganyctiphanes norvegica	Northern krill	2001	Estuary			-19.42	10.67	3.18
79108	Meganyctiphanes norvegica	Northern krill	2001	Estuary			-19.65	11.38	3.17
79109	Meganyctiphanes norvegica	Northern krill	2001	Estuary			-19.5	10.88	3.16
79110	Themisto libellula	Amphipod	2003	Estuary			-19.64	12.07	3.28
79111	Themisto libellula	Amphipod	2003	Estuary			-19.79	12.19	3.32
79112	Themisto libellula	Amphipod	2003	Estuary			-19.51	12.18	3.29
79113	Themisto libellula	Amphipod	2003	Estuary			-19.57	12.26	3.28
79114	Themisto libellula	Amphipod	2003	Estuary			-19.91	12.16	3.27
79115	Themisto libellula	Amphipod	2003	Estuary			-19.24	12.24	3.29
79116	Themisto libellula	Amphipod	2003	Estuary			-19.11	11.98	3.3
79117	Themisto libellula	Amphipod	2003	Estuary			-18.92	12	3.29
79118	Themisto libellula	Amphipod	2003	Estuary			-19.59	12.03	3.34
79119	Themisto libellula	Amphipod	2003	Estuary			-19.13	12.26	3.28
79120	Themisto libellula	Amphipod	2003	Estuary			-19.48	11.82	3.34
79121	Themisto libellula	Amphipod	2003	Estuary			-19.24	12.17	3.32
79122	Themisto libellula	Amphipod	2003	Estuary			-18.91	12.48	3.3
79138	Meganyctiphanes norvegica	Northern krill	2003	Estuary			-20.1	10.39	3.27
79139	Meganyctiphanes norvegica	Northern krill	2003	Estuary			-20.12	10.74	3.28
79141	Meganyctiphanes norvegica	Northern krill	2003	Estuary			-20.05	10.81	3.42
79142	Meganyctiphanes norvegica	Northern krill	2003	Estuary			-20.01	11	3.24
79143	Meganyctiphanes norvegica	Northern krill	2003	Estuary			-19.14	10.5	3.23
79144	Meganyctiphanes norvegica	Northern krill	2003	Estuary			-19.91	10.63	3.25
79145	Meganyctiphanes norvegica	Northern krill	2003	Estuary			-19.25	10.94	3.25
79146	Meganyctiphanes norvegica	Northern krill	2003	Estuary			-19.54	10.99	3.26
79147	Meganyctiphanes norvegica	Northern krill	2003	Estuary			-19.69	10.87	3.23
79148	Meganyctiphanes norvegica	Northern krill	2003	Estuary			-19.53	10.81	3.25
79149	Meganyctiphanes norvegica	Northern krill	2003	Estuary			-19.13	10.77	3.24
79150	Meganyctiphanes norvegica	Northern krill	2003	Estuary			-20.04	10.4	3.22
79151	Meganyctiphanes norvegica	Northern krill	2003	Estuary			-19.71	10.36	3.27
79152	Meganyctiphanes norvegica	Northern krill	2003	Estuary			-19.48	10.8	3.26
79153	Meganyctiphanes norvegica	Northern krill	2003	Estuary			-19.58	10.72	3.24
79154	Meganyctiphanes norvegica	Northern krill	2003	Estuary			-19.59	10.78	3.23
79155	Meganyctiphanes norvegica	Northern krill	2003	Estuary			-19.01	11.37	3.23
79156	Meganyctiphanes norvegica	Northern krill	2003	Estuary			-20.24	9.86	3.23
79157	Meganyctiphanes norvegica	Northern krill	2003	Estuary			-19.02	10.79	3.24
79158	Meganyctiphanes norvegica	Northern krill	2003	Estuary			-19.04	11.15	3.24
79159	Meganyctiphanes norvegica	Northern krill	2003	Estuary			-20.43	10.68	3.33
79160	Meganyctiphanes norvegica	Northern krill	2003	Estuary			-19.42	10.71	3.19
79161	Meganyctiphanes norvegica	Northern krill	2003	Estuary			-19.05	10.48	3.2
79162	Meganyctiphanes norvegica	Northern krill	2003	Estuary			-19.4	10.86	3.39
79163	Meganyctiphanes norvegica	Northern krill	2003	Estuary			-19.85	10.73	3.16
79164	Meganyctiphanes norvegica	Northern krill	2003	Estuary			-19.67	10.32	3.15
79165	Meganyctiphanes norvegica	Northern krill	2003	Estuary			-19.93	9.76	3.19
79188	Thysanoessa raschii	Arctic krill	2003	Estuary			-18.4	8.78	3.17
79189	Thysanoessa raschii	Arctic krill	2003	Estuary			-18.77	9.03	3.15
79190	Thysanoessa raschii	Arctic krill	2003	Estuary			-18.84	8.53	3.15
84927	Clupea harengus	Atlantic herring	2003	Gulf	5.5	0.9	-19.78	13.05	3.28
84928	Clupea harengus	Atlantic herring	2003	Gulf	6	1.5	-19.78	13.03	3.28
84930	Clupea harengus	Atlantic herring	2003	Gulf	8.6	4.7	-19.38	12.46	3.19
84931	Clupea harengus	Atlantic herring	2003	Gulf	9.4	5.2	-19.52	11.97	3.16
84932	Clupea harengus	Atlantic herring	2003	Gulf	9	3.5	-19.37	12.14	3.3
84933	Clupea harengus	Atlantic herring	2003	Gulf	9.6	4.7	-19.27	11.86	3.19
84934	Clupea harengus	Atlantic herring	2003	Gulf	8.2	3.3	-19.28	12.1	3.34
84935	Clupea harengus	Atlantic herring	2003	Gulf	8.9	3.8	-19.37	11.9	3.22
84936	Clupea harengus	Atlantic herring	2003	Estuary	16	46.9	-17.71	12.42	3.16
84937	Clupea harengus	Atlantic herring	2003	Estuary	17.3	45.6	-17.67	12.62	3.13
84938	Clupea harengus	Atlantic herring	2003	Estuary	17.1	51.5	-17.56	12.81	3.19
84939	Clupea harengus	Atlantic herring	2003	Estuary	15.3	32.5	-18.49	12.04	3.18
84940	Clupea harengus	Atlantic herring	2003	Estuary	17.5	53.2	-17.31	12.23	3.16
84941	Clupea harengus	Atlantic herring	2003	Estuary	16.8	48.3	-17.7	12.46	3.14
84942	Clupea harengus	Atlantic herring	2003	Estuary	14.5	29.5	-19.32	11.86	3.19
84943	Clupea harengus	Atlantic herring	2003	Estuary	16.6	46.6	-17.52	12.61	3.12
84944	Clupea harengus	Atlantic herring	2003	Estuary	16.2	35.3	-17.44	12.03	3.13
84945	Clupea harengus	Atlantic herring	2003	Estuary	16.2	43.9	-17.71	12.54	3.13
84946	Mallotus villosus	Capelin	2003	Estuary	14.3	21.2	-18.31	12.52	3.2
84947	Mallotus villosus	Capelin	2003	Estuary	14.6	26.6	-18.6	12.94	3.17
84948	Mallotus villosus	Capelin	2003	Estuary	15.8	33	-18.65	12.47	3.2
84949	Mallotus villosus	Capelin	2003	Estuary		12.8	-18.93	12.55	3.13
84950	Mallotus villosus	Capelin	2003	Estuary	15.4	27.3	-18.84	12.67	3.18
84951	Mallotus villosus	Capelin	2003	Estuary	15.2	25.5	-18.34	12.6	3.19
84952	Mallotus villosus	Capelin	2003	Estuary	15.2	31.3	-18.68	12.29	3.18
84953	Mallotus villosus	Capelin	2003	Estuary	14.5	24.4	-18.36	12.35	3.17
84954	Mallotus villosus	Capelin	2003	Estuary	13.5	17.3	-18.55	12.61	3.17
84955	Mallotus villosus	Capelin	2003	Estuary	12.2	12.7	-18.64	12.07	3.17
84956	Mallotus villosus	Capelin	2003	Estuary	13.5	16.7	-18.65	12.7	3.2
84957	Mallotus villosus	Capelin	2003	Estuary	13.8	17.3	-18.7	11.88	3.15
84958	Mallotus villosus	Capelin	2003	Estuary	15.3	29.3	-18.52	12.81	3.19
84959	Mallotus villosus	Capelin	2003	Estuary	14.1	23.3	-18.11	12.8	3.17
84960	Mallotus villosus	Capelin	2003	Estuary	13.7	15.8	-18.56	12.53	3.16
84961	Mallotus villosus	Capelin	2003	Estuary	12.5	12.6	-18.57	12.21	3.14
84962	Mallotus villosus	Capelin	2003	Estuary	13.4	15.4	-18.61	12.5	3.14
84963	Mallotus villosus	Capelin	2003	Estuary	12.9	14.1	-18.8	11.98	3.15
84964	Mallotus villosus	Capelin	2003	Estuary	15.7	18.4	-18.66	12.29	3.13
84965	Mallotus villosus	Capelin	2003	Estuary	12.1	11.4	-18.82	12.57	3.16
84966	Mallotus villosus	Capelin	2003	Estuary	13.3	14.6	-18.81	12.27	3.14
84967	Mallotus villosus	Capelin	2003	Estuary	13.5	20.4	-18.64	11.96	3.12
84968	Mallotus villosus	Capelin	2003	Estuary	14	17.6	-18.52	12.55	3.12
84969	Mallotus villosus	Capelin	2003	Estuary	14.6	16.2	-18.12	13	3.18
84970	Mallotus villosus	Capelin	2003	Estuary	14.9	18.8	-18.76	13.21	3.14
84971	Mallotus villosus	Capelin	2003	Estuary	13.8	19.8	-18.59	12.45	3.16
84972	Mallotus villosus	Capelin	2003	Estuary	13.9	19	-18.67	12.58	3.16
84973	Mallotus villosus	Capelin	2003	Estuary	13.1	19.6	-18.4	12.48	3.16
84974	Mallotus villosus	Capelin	2003	Estuary	14.7	19.6	-17.75	12.61	3.15
84975	Mallotus villosus	Capelin	2003	Estuary	14.9	21.5	-18.1	12.69	3.15
84976	Mallotus villosus	Capelin	2003	Estuary		20.5	-18.3	12.42	3.13
84977	Mallotus villosus	Capelin	2003	Estuary	14.6	23.8	-18.18	13.18	3.13
84978	Mallotus villosus	Capelin	2003	Estuary	14.2	19.3	-18.43	12.37	3.13
84979	Mallotus villosus	Capelin	2003	Estuary	15.5	22.1	-17.93	12.72	3.13
84980	Mallotus villosus	Capelin	2003	Estuary	14.9	22.7	-18.08	12.58	3.11
84981	Mallotus villosus	Capelin	2003	Estuary	13.7	18	-18.6	12.28	3.18
84982	Mallotus villosus	Capelin	2003	Estuary	11.5	9.4	-19.31	12.15	3.16
84983	Mallotus villosus	Capelin	2003	Estuary	12.5	13.7	-18.72	12.48	3.16
84984	Mallotus villosus	Capelin	2003	Estuary	12.6	11.7	-18.61	13.14	3.13
84985	Mallotus villosus	Capelin	2003	Estuary		10.4	-18.82	12.24	3.17
84986	Mallotus villosus	Capelin	2003	Estuary	11.8	10.7	-19.12	12.42	3.17
84987	Mallotus villosus	Capelin	2003	Estuary	15.6	28.9	-19.15	12.28	3.18
84988	Mallotus villosus	Capelin	2003	Estuary	12.5	12.5	-18.84	12.74	3.16
84989	Mallotus villosus	Capelin	2003	Estuary	13.5	15.6	-18.92	12.52	3.12
84990	Mallotus villosus	Capelin	2003	Estuary	14.4	20.1	-19.75	12.26	3.18
84991	Mallotus villosus	Capelin	2003	Estuary	13.7	17.4	-18.61	12.58	3.15
84992	Mallotus villosus	Capelin	2003	Estuary	14.8	19.6	-19.04	12.25	3.14
84993	Mallotus villosus	Capelin	2003	Estuary	11.9	9	-18.81	12.77	3.12
84994	Mallotus villosus	Capelin	2003	Estuary	14.6	18.7	-19.07	11.61	3.11
84995	Mallotus villosus	Capelin	2003	Estuary	15	23.6	-19.18	12.29	3.15
84996	Mallotus villosus	Capelin	2003	Estuary	13.8	17	-18.9	12.44	3.13
84997	Mallotus villosus	Capelin	2003	Estuary	15.2	24.9	-18.92	12.09	3.12
84998	Mallotus villosus	Capelin	2003	Estuary	13.8	16.7	-18.46	12.78	3.22
84999	Mallotus villosus	Capelin	2003	Estuary	13.6	17.9	-18.75	13.08	3.22
85000	Mallotus villosus	Capelin	2003	Estuary	14.1	20.5	-18.77	12.76	3.15
85001	Mallotus villosus	Capelin	2003	Estuary	14.4	19.7	-19.19	12.58	3.17
85002	Mallotus villosus	Capelin	2003	Gulf	10.3	6.8	-19.04	12.97	3.21
85003	Meganyctiphanes norvegica	Northern krill	2002	Estuary			-19.88	10.29	3.23
85004	Meganyctiphanes norvegica	Northern krill	2002	Estuary			-20.1	10.38	3.25
85005	Meganyctiphanes norvegica	Northern krill	2002	Estuary			-20	10.63	3.21
85006	Meganyctiphanes norvegica	Northern krill	2002	Estuary			-19.92	11.17	3.21
85007	Meganyctiphanes norvegica	Northern krill	2002	Estuary			-19.3	10.29	3.24
85008	Meganyctiphanes norvegica	Northern krill	2002	Estuary			-19.34	10.88	3.23
85009	Meganyctiphanes norvegica	Northern krill	2002	Estuary			-19.47	10.44	3.26
85010	Meganyctiphanes norvegica	Northern krill	2002	Estuary			-19.49	10.04	3.29
85011	Meganyctiphanes norvegica	Northern krill	2002	Estuary			-18.9	11.8	3.24
85012	Meganyctiphanes norvegica	Northern krill	2002	Estuary			-19.25	10.1	3.21
85013	Meganyctiphanes norvegica	Northern krill	2002	Estuary			-18.86	10.05	3.22
85014	Meganyctiphanes norvegica	Northern krill	2002	Estuary			-18.93	9.9	3.16
85015	Meganyctiphanes norvegica	Northern krill	2002	Estuary			-18.62	10.39	3.23
85016	Meganyctiphanes norvegica	Northern krill	2002	Estuary			-18.92	10.75	3.19
85017	Meganyctiphanes norvegica	Northern krill	2002	Estuary			-19.79	10.76	3.17
85018	Meganyctiphanes norvegica	Northern krill	2002	Estuary			-19.38	10.88	3.14
85019	Meganyctiphanes norvegica	Northern krill	2002	Estuary			-19.11	11.24	3.18
85020	Meganyctiphanes norvegica	Northern krill	2002	Estuary			-20.09	10.88	3.13
85021	Meganyctiphanes norvegica	Northern krill	2002	Estuary			-19.52	10.93	3.13
85022	Meganyctiphanes norvegica	Northern krill	2003	Estuary			-19.09	10.82	3.23
85023	Meganyctiphanes norvegica	Northern krill	2003	Estuary			-19.99	10.11	3.15
85024	Meganyctiphanes norvegica	Northern krill	2003	Estuary			-19.36	10.7	3.17
85025	Meganyctiphanes norvegica	Northern krill	2003	Estuary			-19.93	9.75	3.17
85026	Meganyctiphanes norvegica	Northern krill	2003	Estuary			-19.13	11.23	3.14
85027	Meganyctiphanes norvegica	Northern krill	2003	Estuary			-18.78	10.78	3.15
85028	Meganyctiphanes norvegica	Northern krill	2003	Estuary			-18.6	10.82	3.15
85029	Meganyctiphanes norvegica	Northern krill	2003	Estuary			-18.95	11.45	3.16
85030	Meganyctiphanes norvegica	Northern krill	2003	Estuary			-19.49	10.86	3.11
85048	Themisto libellula	Amphipod	2003	Estuary			-19.16	11.23	3.35
85049	Themisto libellula	Amphipod	2003	Estuary			-19.32	11.46	3.35
85050	Themisto libellula	Amphipod	2003	Estuary			-18.64	11.27	3.38
85051	Themisto libellula	Amphipod	2003	Estuary			-19.03	11.21	3.39
85052	Themisto libellula	Amphipod	2003	Estuary			-18.93	10.96	3.45
85053	Themisto libellula	Amphipod	2002	Estuary			-19.3	12.37	3.33
85054	Themisto libellula	Amphipod	2002	Estuary			-19.9	11.25	3.59
85055	Themisto libellula	Amphipod	2002	Estuary			-19.82	12.09	3.38
85056	Themisto libellula	Amphipod	2002	Estuary			-19.7	11.38	3.42
85057	Themisto libellula	Amphipod	2002	Estuary			-19.39	11.93	3.44
85058	Themisto libellula	Amphipod	2002	Estuary			-18.67	11.57	3.49
85059	Themisto libellula	Amphipod	2002	Estuary			-18.62	11.78	3.49
85060	Themisto libellula	Amphipod	2002	Estuary			-18.6	11.65	3.49
85062	Themisto libellula	Amphipod	2002	Estuary			-18.72	12.04	3.51
85063	Themisto libellula	Amphipod	2002	Estuary			-19.9	12.29	3.33
85064	Themisto libellula	Amphipod	2002	Estuary			-18.6	12.22	3.58
85065	Themisto libellula	Amphipod	2002	Estuary			-18.5	12.15	3.53
85067	Themisto libellula	Amphipod	2002	Estuary			-18.76	12.28	3.52
85068	Thysanoessa raschii	Arctic krill	2003	Estuary			-19.14	9.83	3.2
85069	Thysanoessa raschii	Arctic krill	2003	Estuary			-18.93	9.69	3.18
85070	Thysanoessa raschii	Arctic krill	2003	Estuary			-19.25	10.04	3.24
97355	Clupea harengus	Atlantic herring	2001	Estuary	14.8	23.8	-19.3	10.82	3.2
97356	Clupea harengus	Atlantic herring	2001	Estuary	16.7	38.8	-15.63	12.19	3.16
97358	Clupea harengus	Atlantic herring	2001	Estuary	15.4	26	-19.58	10.88	3.21
97360	Clupea harengus	Atlantic herring	2001	Estuary	24.4	110.8	-19.12	12.43	3.17
97361	Clupea harengus	Atlantic herring	2001	Estuary	29.2	169.3	-19.13	12.21	3.12
97362	Clupea harengus	Atlantic herring	2001	Estuary	27.6	137.3	-18.36	12.78	3.14
97363	Clupea harengus	Atlantic herring	2001	Estuary	26.9	164.8	-17.47	12.62	3.21
97364	Clupea harengus	Atlantic herring	2001	Estuary	26.1	138.2	-17.42	12.98	3.15
97365	Clupea harengus	Atlantic herring	2001	Estuary	27.4	185	-19.18	12.93	3.21
97366	Clupea harengus	Atlantic herring	2001	Estuary	27.3	159.6	-19.21	12.94	3.21
97367	Clupea harengus	Atlantic herring	2001	Estuary	26.5	144.4	-19.01	12.82	3.18
97368	Clupea harengus	Atlantic herring	2001	Estuary	31.3	226	-17.64	12.75	3.09
97369	Clupea harengus	Atlantic herring	2001	Estuary	28.1	173.7	-17.73	12.7	3.14
97370	Clupea harengus	Atlantic herring	2001	Estuary	32.5	298	-17.75	13.23	3.14
97371	Clupea harengus	Atlantic herring	2001	Estuary	30.5	205.8	-17.36	12.99	3.1
97372	Clupea harengus	Atlantic herring	2001	Estuary	32.8	254.8	-17.8	12.98	3.12
97373	Clupea harengus	Atlantic herring	2001	Estuary	27.9	158.8	-18.75	12.47	3.11
97374	Clupea harengus	Atlantic herring	2001	Estuary	30	239	-17.63	12.83	3.12
97380	Ammodytes spp.	Sandlance	2004	Gulf	13.1	5.5	-19.14	11.2	3.18
97381	Ammodytes spp.	Sandlance	2004	Gulf	16.1	9.7	-18.75	11.63	3.18
97382	Ammodytes spp.	Sandlance	2004	Gulf	13.7	7.2	-19.23	11.16	3.2
97383	Ammodytes spp.	Sandlance	2004	Gulf	15.4	8.4	-19.29	11.24	3.14
97384	Ammodytes spp.	Sandlance	2004	Gulf	15.2	8.7	-19.05	11.43	3.15
97385	Mallotus villosus	Capelin	2004	Gulf	11.5	6.6	-19.31	11.88	3.13
97386	Mallotus villosus	Capelin	2004	Gulf	11.4	6.4	-19.7	11.67	3.13
97387	Mallotus villosus	Capelin	2004	Gulf	11.6	6.3	-19.3	12.3	3.16
97388	Mallotus villosus	Capelin	2004	Gulf	10.9	4.3	-19.77	11.94	3.14
97389	Mallotus villosus	Capelin	2004	Gulf	10.4	4	-19.76	12.26	3.15
97390	Mallotus villosus	Capelin	2004	Estuary		0.953	-19.16	11.32	3.14
100622	Calanus finmarchicus	Copepods	2001	Estuary			-20.03	9.6	3.33
100626	Meganyctiphanes norvegica	Northern krill	2001	Estuary			-18.51	10.93	3.22
100633	Calanus finmarchicus	Copepods	2001	Estuary			-19.84	9.26	3.34
100635	Meganyctiphanes norvegica	Northern krill	2001	Estuary			-20.48	10.41	3.23
100637	Meganyctiphanes norvegica	Northern krill	2001	Estuary			-19.99	11.01	3.21
100638	Meganyctiphanes norvegica	Northern krill	2001	Estuary			-19.45	10.95	3.23
100639	Meganyctiphanes norvegica	Northern krill	2001	Estuary			-19.58	10.2	3.27
100640	Meganyctiphanes norvegica	Northern krill	2001	Estuary			-19.37	11.74	3.28
100642	Calanus finmarchicus	Copepods	2001	Estuary			-20.37	8.48	3.41
100645	Meganyctiphanes norvegica	Northern krill	2001	Estuary			-19.17	10.99	3.26
100649	Calanus finmarchicus	Copepods	2001	Estuary			-19.61	8.2	3.29
100652	Thysanoessa raschii	Arctic krill	2001	Estuary			-18.83	8.76	3.35
100654	Calanus finmarchicus	Copepods	2001	Estuary			-19.15	8.65	3.32
100657	Meganyctiphanes norvegica	Northern krill	2001	Estuary			-19.26	10.62	3.2
100658	Meganyctiphanes norvegica	Northern krill	2001	Estuary			-19.88	10.54	3.21
100662	Calanus finmarchicus	Copepods	2001	Estuary			-18.9	8.81	3.23
100665	Meganyctiphanes norvegica	Northern krill	2001	Estuary			-19.36	11	3.2
100666	Meganyctiphanes norvegica	Northern krill	2001	Estuary			-20.36	10.13	3.16
100667	Meganyctiphanes norvegica	Northern krill	2001	Estuary			-20.14	10.24	3.18
100670	Calanus finmarchicus	Copepods	2001	Estuary			-18.68	8.92	3.26
100673	Meganyctiphanes norvegica	Northern krill	2001	Estuary			-19.12	10.13	3.26
100674	Meganyctiphanes norvegica	Northern krill	2001	Estuary			-20.02	10.78	3.21
100675	Meganyctiphanes norvegica	Northern krill	2001	Estuary			-19.24	10.03	3.21
100676	Meganyctiphanes norvegica	Northern krill	2001	Estuary			-19.36	10.74	3.2
100677	Thysanoessa raschii	Arctic krill	2001	Estuary			-17.93	8.29	3.2
100679	Calanus finmarchicus	Copepods	2001	Estuary			-19.25	9.14	3.42
100682	Thysanoessa raschii	Arctic krill	2001	Estuary			-18.63	9.98	3.3
100685	Meganyctiphanes norvegica	Northern krill	2001	Estuary			-19.93	11.37	3.16
100686	Meganyctiphanes norvegica	Northern krill	2001	Estuary			-18.76	11.01	3.15
100687	Meganyctiphanes norvegica	Northern krill	2001	Estuary			-19.44	11.26	3.24
100688	Meganyctiphanes norvegica	Northern krill	2001	Estuary			-19.72	11.15	3.3
100689	Meganyctiphanes norvegica	Northern krill	2001	Estuary			-19.46	11.39	3.21
100691	Calanus finmarchicus	Copepods	2001	Estuary			-19.69	9.78	3.4
100694	Thysanoessa raschii	Arctic krill	2001	Estuary			-18.08	8.64	3.23
100696	Meganyctiphanes norvegica	Northern krill	2001	Estuary			-18.95	11.68	3.22
100697	Meganyctiphanes norvegica	Northern krill	2001	Estuary			-19.57	11.22	3.21
100698	Meganyctiphanes norvegica	Northern krill	2001	Estuary			-19.89	11.72	3.21
100699	Meganyctiphanes norvegica	Northern krill	2001	Estuary			-19.34	11.27	3.24
100932	Thysanoessa raschii	Arctic krill	2001	Estuary		0.03	-18.63	9.09	3.16
100933	Thysanoessa raschii	Arctic krill	2001	Estuary		0.012	-18.07	9.42	3.09
100934	Meganyctiphanes norvegica	Northern krill	2001	Estuary		0.17	-19.05	10.32	3.14
100935	Meganyctiphanes norvegica	Northern krill	2001	Estuary		0.059	-18.97	10.1	3.2
100942	Calanus hyperboreus	Copepods	2001	Estuary		0.106	-17.2	9.16	3.12
100943	Calanus hyperboreus	Copepods	2001	Estuary		0.144	-17.26	9.49	3.12
100944	Thysanoessa raschii	Arctic krill	2001	Estuary		0.033	-18.59	8.47	3.19
100946	Meganyctiphanes norvegica	Northern krill	2001	Estuary		0.046	-19.38	10.39	3.19
100949	Calanus hyperboreus	Copepods	2001	Estuary		0.1	-17.3	9.57	3.16
100951	Calanus hyperboreus	Copepods	2001	Estuary		0.137	-17.09	9.81	3.17
100953	Meganyctiphanes norvegica	Northern krill	2001	Estuary		0.45	-18.64	10.95	3.07
100955	Meganyctiphanes norvegica	Northern krill	2001	Estuary		0.265	-19.55	10.21	3.16
100957	Calanus glacialis	Copepods	2001	Estuary		0.012	-18.92	10.16	3.18
100959	Calanus hyperboreus	Copepods	2001	Estuary		0.072	-17.21	9.22	3.06
100961	Calanus hyperboreus	Copepods	2001	Estuary		0.113	-17.4	9.25	3.1
100963	Calanus hyperboreus	Copepods	2001	Estuary		0.063	-17.15	9.53	3.1
100967	Calanus hyperboreus	Copepods	2001	Estuary		0.084	-17.48	9.38	3.07
100968	Calanus hyperboreus	Copepods	2001	Estuary		0.079	-17.45	9.3	3.09
100969	Meganyctiphanes norvegica	Northern krill	2001	Estuary		0.054	-18.73	10.96	3.08
100971	Thysanoessa raschii	Arctic krill	2001	Estuary		0.028	-18.62	9.52	3.27
100972	Meganyctiphanes norvegica	Northern krill	2001	Estuary		0.134	-19.17	10.82	3.18
100973	Meganyctiphanes norvegica	Northern krill	2001	Estuary		0.155	-19.1	11.13	3.2
100974	Meganyctiphanes norvegica	Northern krill	2001	Estuary		0.129	-18.87	10.79	3.22
100975	Calanus hyperboreus	Copepods	2001	Estuary		0.171	-17.34	9.39	3.1
100976	Calanus hyperboreus	Copepods	2001	Estuary		0.172	-17.64	9.29	3.13
100977	Meganyctiphanes norvegica	Northern krill	2001	Estuary		0.179	-19.68	10.34	3.15
100979	Meganyctiphanes norvegica	Northern krill	2001	Estuary		0.06	-18.73	10.7	3.17
100980	Calanus hyperboreus	Copepods	2001	Estuary		0.161	-17.43	9.18	3.1
100981	Calanus hyperboreus	Copepods	2001	Estuary		0.111	-17.44	9.34	3.12
100987	Calanus glacialis	Copepods	2001	Estuary		0.048	-18.84	10.08	3.21
100990	Calanus hyperboreus	Copepods	2001	Estuary		0.131	-17.39	9.37	3.16
100994	Meganyctiphanes norvegica	Northern krill	2001	Estuary		0.26	-19.04	10.66	3.13
100996	Calanus hyperboreus	Copepods	2001	Estuary		0.192	-17.05	9.22	3.1
101001	Calanus finmarchicus	Copepods	2001	Estuary		0.175	-19.21	8.64	3.3
101008	Calanus finmarchicus	Copepods	2001	Estuary		0.172	-19.28	9.2	3.18
101014	Calanus finmarchicus	Copepods	2001	Estuary		0.048	-18.86	9.19	3.23
101019	Calanus finmarchicus	Copepods	2001	Estuary		0.13	-17.94	9.04	3.14
101021	Calanus finmarchicus	Copepods	2001	Estuary		0.043	-18.41	9.7	3.24
101024	Calanus finmarchicus	Copepods	2001	Estuary		0.201	-18.16	9.29	3.14
101027	Ammodytes spp.	Sandlance	2001	Estuary	11.2	3	-18.5	10.5	3.13
101028	Ammodytes spp.	Sandlance	2001	Estuary	10.8	2.7	-17.83	10.93	3.16
101029	Ammodytes spp.	Sandlance	2001	Estuary	10.1	2.5	-19.14	10.75	3.14
101030	Ammodytes spp.	Sandlance	2001	Estuary	10.1	2.5	-19.12	11.03	3.12
101031	Ammodytes spp.	Sandlance	2001	Estuary	10	2.2	-18.52	11	3.17
101032	Clupea harengus	Atlantic herring	2004	Gulf	15.7	18.1	-19.78	11.92	3.11
101033	Clupea harengus	Atlantic herring	2004	Gulf	14.5	16.8	-20.01	11.51	3.11
101034	Mallotus villosus	Capelin	2004	Gulf	9.2	3.3	-19.59	12.54	3.13
101035	Mallotus villosus	Capelin	2004	Gulf	11.2	5.5	-19.69	12.03	3.12
101036	Mallotus villosus	Capelin	2004	Gulf	11	5.5	-19.45	11.8	3.03
101037	Mallotus villosus	Capelin	2004	Gulf	10.4	4	-19.66	11.96	3.14
102487	Meganyctiphanes norvegica	Northern krill	2004	Gulf		3.332	-20.33	10.14	3.18
102488	Meganyctiphanes norvegica	Northern krill	2004	Gulf		3.6	-20.59	10.58	3.23
102489	Meganyctiphanes norvegica	Northern krill	2004	Gulf		3.486	-20.23	10.51	3.21
102495	Ammodytes spp.	Sandlance	2004	Estuary	20.5	19.5	-19.05	10.44	3.24
102499	Mallotus villosus	Capelin	2004	Estuary	14.3	15.1	-19.37	12.83	3.23
102500	Mallotus villosus	Capelin	2004	Estuary	15.2	19.5	-18.9	12.56	3.23
102501	Mallotus villosus	Capelin	2004	Estuary	12.9	10.6	-19.13	12.73	3.22
102509	Themisto libellula	Amphipod	2004	Estuary		0.566	-19.6	11.7	3.28
102511	Themisto libellula	Amphipod	2004	Estuary		1.3	-19.1	12.16	3.31
102513	Themisto libellula	Amphipod	2004	Estuary		0.945	-19.27	11.61	3.23
102516	Thysanoessa raschii	Arctic krill	2004	Estuary		1.392	-18.91	10.22	3.24
102517	Thysanoessa raschii	Arctic krill	2004	Estuary		1.1	-18.96	10.36	3.18
102518	Thysanoessa raschii	Arctic krill	2004	Estuary		1.171	-18.76	10.79	3.17
102520	Thysanoessa raschii	Arctic krill	2004	Estuary		1.239	-18.8	10.48	3.2
102521	Thysanoessa raschii	Arctic krill	2004	Estuary		1.28	-18.93	9.77	3.42
102522	Thysanoessa raschii	Arctic krill	2004	Estuary		9.378	-18.82	9.46	3.49
120554	Mallotus villosus	Capelin	2005	Estuary	9.5	4.5	-19.03	11.93	3.11
120555	Mallotus villosus	Capelin	2005	Estuary	8.5	3	-18.75	12.3	3.1
120556	Mallotus villosus	Capelin	2005	Estuary	8.7	3.5	-18.74	11.57	3.13
120559	Mallotus villosus	Capelin	2005	Estuary	9.4	3.5	-19.11	11.81	3.12
120560	Mallotus villosus	Capelin	2005	Estuary	8.6	2.5	-19.11	12.27	3.11
120561	Mallotus villosus	Capelin	2005	Estuary	9.2	3.5	-19.07	11.96	3.07
120562	Mallotus villosus	Capelin	2005	Estuary	9	4	-18.9	12.2	3.1
120563	Mallotus villosus	Capelin	2005	Estuary	8.4	3	-18.64	11.64	3.1
120564	Mallotus villosus	Capelin	2005	Estuary	8.8	3.5	-19.27	12.24	3.15
120565	Mallotus villosus	Capelin	2005	Estuary	9.2	4	-18.77	11.9	3.08
120566	Mallotus villosus	Capelin	2005	Estuary	11.9	10	-18.47	12.13	3.18
120567	Mallotus villosus	Capelin	2005	Estuary	11.5	8.5	-18.71	12.5	3.18
120568	Mallotus villosus	Capelin	2005	Estuary	11.6	8	-18.69	12.59	3.19
120569	Mallotus villosus	Capelin	2005	Estuary	11.8	8.5	-18.57	12.18	3.19
120570	Mallotus villosus	Capelin	2005	Estuary	12.6	10	-18.29	12.3	3.21
120571	Mallotus villosus	Capelin	2005	Estuary	12.5	9.5	-18.69	11.98	3.2
120572	Mallotus villosus	Capelin	2005	Estuary	12.3	11	-18.83	12.11	3.18
120573	Mallotus villosus	Capelin	2005	Estuary	12.5	12	-18.5	12.41	3.19
120574	Mallotus villosus	Capelin	2005	Estuary	13.4	12	-18.73	12.03	3.18
120575	Mallotus villosus	Capelin	2005	Estuary	11.9	10	-18.64	12.47	3.18
120576	Mallotus villosus	Capelin	2005	Estuary	12.6	7	-18.72	13.02	3.17
120577	Mallotus villosus	Capelin	2005	Estuary	10.8	8	-18.9	12.79	3.16
120578	Mallotus villosus	Capelin	2005	Estuary	13.1	10	-19.02	13.01	3.18
120579	Mallotus villosus	Capelin	2005	Estuary	12.4	10	-18.88	12.31	3.18
120580	Mallotus villosus	Capelin	2005	Estuary	12.7	11.5	-18.69	12.19	3.15
120581	Mallotus villosus	Capelin	2005	Estuary	12.3	11	-18.81	11.91	3.2
120582	Mallotus villosus	Capelin	2005	Estuary	13	10	-18.71	12.77	3.15
120583	Mallotus villosus	Capelin	2005	Estuary	11.6	8.5	-18.93	12.95	3.18
120584	Mallotus villosus	Capelin	2005	Estuary	12.7	13	-18.82	12.49	3.2
120585	Mallotus villosus	Capelin	2005	Estuary	12	8	-19.02	12.52	3.17
120586	Mallotus villosus	Capelin	2005	Estuary	11.6	9.5	-18.83	12.33	3.17
120587	Mallotus villosus	Capelin	2005	Estuary	12.1	10	-19.05	12.92	3.16
120588	Mallotus villosus	Capelin	2005	Estuary	11.9	9.5	-18.88	12.24	3.13
120589	Mallotus villosus	Capelin	2005	Estuary	11.7	10	-18.77	12.53	3.13
120590	Mallotus villosus	Capelin	2005	Estuary	12.3	11	-19	12.17	3.14
120591	Mallotus villosus	Capelin	2005	Estuary	11.9	10.5	-18.69	12.65	3.14
120592	Mallotus villosus	Capelin	2005	Estuary	12.6	11.5	-18.75	12.39	3.13
120593	Mallotus villosus	Capelin	2005	Estuary	12.2	9	-18.52	12.27	3.13
120594	Mallotus villosus	Capelin	2005	Estuary	1.25	11	-18.91	12.49	3.11
120595	Mallotus villosus	Capelin	2005	Estuary	11.8	9	-18.58	12.64	3.16
