# Supplementary material for: Individual and population dietary specialization decline in fin whales during a period of ecosystem shift
Source: Sci Rep. 2021 Aug 25;11:17181. doi: 10.1038/s41598-021-96283-x (PMC8387503; doi:10.1038/s41598-021-96283-x)
Supplement: Supplementary file 4 — Supplementary Information 4. [file 41598_2021_96283_MOESM4_ESM.zip]

Archive with 3 entries (3 files):
- Supplementary_Figs_and Table/Figure.S1_prey.3D.html
- Supplementary_Figs_and Table/Figure.S2_fin.whales.3D.html
- Supplementary_Figs_and Table/Supplementary_Table_S1.xlsx
