# Supplementary material for: Individual and population dietary specialization decline in fin whales during a period of ecosystem shift
Source: Sci Rep. 2021 Aug 25;11:17181. doi: 10.1038/s41598-021-96283-x (PMC8387503; doi:10.1038/s41598-021-96283-x)
Supplement: Supplementary file 4 — Supplementary Information 4. [file 41598_2021_96283_MOESM4_ESM.zip › Supplementary_Figs_and Table/Supplementary_Table_S1.xlsx]

## Sheet: Sheet1
Individual and population dietary specialization decline in fin whales during a period of ecosystem shift - Supplementary Table S1 Cabrol Jory1*, Véronique Lesage1,2, Alexandra Leclerc 1,2, Janie Giard3, Sara Iverson4, Martine Bérubé5,6; Robert Michaud3, Christian Nozais2 1 Maurice Lamontagne Institute, Fisheries and Oceans Canada, Mont-Joli, QC, Canada 2 Département de biologie, chimie et géogra…
Table S1: Mean fatty acid composition of the totals lipids of potential prey sampled between 1998-2005 in the estuary and the gulf of St. Lawrence. Please refer to table 1 to morphological details and sample size. Bold indicate fatty acids contributing to the difference between prey (SIMPER analysis, cut-off 70%). Extended fatty acids only. Mean+SE. Fatty acids are expressed as % of total fatty a…
			Sandeel (Ammodytes spp.)				Copepods (Calanus spp.)		Herring (C. harengus)		Capelin (M. villosus)		Northern Krill (M. norvegica)		Amphipods (Themisto spp.)		Arctic krill (Thysanoessa spp.)
			Esturay		Gulf
	Saturdated
		c14.0	3.7 ± 1.13		4.79 ± 1.15		2.26 ± 0.06		1.72 ± 0.29		0.75 ± 0.33		1.46 ± 0.15		1.88 ± 0.27		1.16 ± 0.04
		c16.0	16.96 ± 2.94		11.94 ± 2.2		2.8 ± 0.04		2.46 ± 0.14		2.13 ± 0.22		2.46 ± 0.1		2.69 ± 0.14		2.07 ± 0.04
		c17.0	1.61 ± 1.16		0.23 ± 0.27		0.11 ± 0.02		0.18 ± 0.14		0.36 ± 0.2		0.27 ± 0.24		0.21 ± 0.05		0.63 ± 0.1
	Monosatured
		c16.1n7	7.04 ± 2.37		6.69 ± 1.33		1.04 ± 0.25		0.69 ± 0.19		0.16 ± 0.08		0.46 ± 0.13		1.92 ± 0.4		0.17 ± 0.02
		c18.1n9	8.2 ± 1.82		5.39 ± 2.14		1.73 ± 0.2		1.92 ± 0.25		1.72 ± 0.36		2.04 ± 0.16		2.68 ± 0.24		1.61 ± 0.04
		c18.1n7	4.45 ± 1.28		2.41 ± 0.57		1.7 ± 0.07		1.23 ± 0.12		1.13 ± 0.25		1.5 ± 0.09		1.71 ± 0.16		1.17 ± 0.04
		c20.1n11	0.51 ± 0.25		0.5 ± 0.21		4.32 ± 0.18		2.74 ± 0.4		0.85 ± 0.28		2.4 ± 0.27		2.95 ± 0.29		1.51 ± 0.11
		c20.1n9	6.29 ± 3.12		13.51 ± 3.85		2.32 ± 0.22		0.63 ± 0.22		0.14 ± 0.05		0.55 ± 0.13		0.9 ± 0.2		0.31 ± 0.04
		c20.1n7	0.55 ± 0.23		0.76 ± 0.3		3.41 ± 0.17		1.98 ± 0.31		1.15 ± 0.53		2.1 ± 0.16		2.42 ± 0.28		1.69 ± 0.05
		c22.1n11	7.01 ± 3.55		15.45 ± 4.38		4.59 ± 0.2		3.09 ± 0.4		0.8 ± 0.41		2.61 ± 0.27		2.97 ± 0.31		1.35 ± 0.18
		c22.1n9	0.83 ± 0.38		1.88 ± 0.54		2.58 ± 0.24		1.04 ± 0.32		0.15 ± 0.08		0.81 ± 0.17		1.16 ± 0.23		0.37 ± 0.06
		c22.1n7	0.27 ± 0.08		0.38 ± 0.08		1.37 ± 0.18		0.32 ± 0.1		0.05 ± 0.02		0.25 ± 0.07		0.35 ± 0.09		0.09 ± 0.02
	Polyunsaturated
		c16.2n6	0.07 ± 0.03		0.11 ± 0.03		0.38 ± 0.06		0.08 ± 0.04		0.02 ± 0.01		0.05 ± 0.01		0.1 ± 0.03		0.08 ± 0.01
		c16.2n4	0.54 ± 0.26		0.4 ± 0.17		0.02 ± 0.02		0.12 ± 0.04		0.08 ± 0.04		0.01 ± 0.01		0.09 ± 0.06		0.01 ± 0,01
		c18.2n6	0.96 ± 0.27		0.85 ± 0.25		0.54 ± 0.09		0.43 ± 0.12		0.24 ± 0.06		0.5 ± 0.15		0.74 ± 0.17		0.22 ± 0.01
		c18.2n4	0.04 ± 0.06		0.13 ± 0.02		0.5 ± 0.06		0.1 ± 0.05		0.03 ± 0.02		0.06 ± 0.04		0.17 ± 0.03		0.07 ± 0.01
		c20.2n6	0.16 ± 0.09		0.17 ± 0.03		0.22 ± 0.04		0.1 ± 0.03		0.05 ± 0.01		0.18 ± 0.06		0.24 ± 0.05		0.07 ± 0.01
		c22.2n6	0 ± 0.01		0.01 ± 0.01		0.1 ± 0.02		0.02 ± 0.01		0.1 ± 0.01		0.1 ± 0.01		0.02 ± 0.02		tr
		c16.3n6	0.57 ± 0.32		0.61 ± 0.16		1.44 ± 0.16		0.46 ± 0.19		0.15 ± 0.13		0.42 ± 0.07		0.43 ± 0.08		0.49 ± 0.03
		c16.3n4	0.32 ± 0.22		0.37 ± 0.13		1.4 ± 0.21		0.37 ± 0.18		0.08 ± 0.07		0.26 ± 0.08		0.27 ± 0.08		0.51 ± 0.05
		c18.3n6	0.11 ± 0.03		0.1 ± 0.02		0.24 ± 0.04		0.07 ± 0.03		0.03 ± 0.01		0.07 ± 0.02		0.13 ± 0.05		0.05 ± 0.01
		c18.3n4	0.06 ± 0.02		0.06 ± 0.02		0.38 ± 0.06		0.03 ± 0.02		0.02 ± 0.01		0.05 ± 0.01		0.11 ± 0.02		0.04 ± 0.01
		c18.3n3	0.34 ± 0.15		0.41 ± 0.14		0.3 ± 0.06		0.21 ± 0.11		0.09 ± 0.02		0.19 ± 0.04		0.35 ± 0.13		0.07 ± 0.01
		c20.3n6	0.06 ± 0.02		0.05 ± 0.01		0.24 ± 0.1		0.03 ± 0.01		0.02 ± 0		0.03 ± 0.01		0.05 ± 0.01		0.05 ± 0.01
		c20.3n3	0.07 ± 0.05		0.06 ± 0.02		0.12 ± 0.06		0.03 ± 0.01		0.02 ± 0		0.18 ± 0.05		0.09 ± 0.03		0.07 ± 0.01
		c16.4n3	0.55 ± 0.33		0.24 ± 0.14		0.21 ± 0.11		0.12 ± 0.03		0.08 ± 0.04		0.12 ± 0.02		0.18 ± 0.05		0.04 ± 0.01
		c16.4n1	0.7 ± 0.25		1.23 ± 0.74		2.06 ± 0.23		0.58 ± 0.29		0.11 ± 0.07		0.43 ± 0.13		0.33 ± 0.18		0.91 ± 0.08
		c18.4n3	0.89 ± 0.47		1.42 ± 0.34		1.81 ± 0.19		0.57 ± 0.27		0.19 ± 0.11		0.59 ± 0.1		0.87 ± 0.27		0.68 ± 0.04
		c18.4n1	0.12 ± 0.06		0.27 ± 0.08		0.84 ± 0.13		0.15 ± 0.1		0.04 ± 0.02		0.07 ± 0.01		0.17 ± 0.07		0.08 ± 0.01
		c20.4n6 (ARA)	0.71 ± 0.42		0.36 ± 0.15		0.55 ± 0.09		0.23 ± 0.04		0.26 ± 0.11		0.32 ± 0.09		0.32 ± 0.07		0.14 ± 0.01
		c20.4n3	0.36 ± 0.07		0.43 ± 0.07		0.67 ± 0.08		0.2 ± 0.07		0.11 ± 0.02		0.26 ± 0.05		0.36 ± 0.11		0.12 ± 0.01
		c22.4n6	0.03 ± 0.03		0.03 ± 0.02		0.09 ± 0.04		0.01 ± 0.01		0.01 ± 0.01		0.01 ± 0.01		0.03 ± 0.03		0.01 ± 0.01
		c22.4n3	0.02 ± 0.02		0.05 ± 0.02		0.14 ± 0.03		0.04 ± 0.02		tr		0.03 ± 0.01		0.04 ± 0.02		0.01 ± 0.01
		c20.5n3 (EPA)	14.03 ± 1.87		12.48 ± 2.5		3.27 ± 0.16		1.96 ± 0.31		1.94 ± 0.14		2.27 ± 0.16		2.5 ± 0.2		2.03 ± 0.06
		c21.5n3	0.34 ± 0.11		0.36 ± 0.07		0.2 ± 0.02		0.17 ± 0.08		0.13 ± 0.04		0.23 ± 0.03		0.24 ± 0.04		0.28 ± 0.02
		c22.5n6	0.15 ± 0.07		0.1 ± 0.03		0.09 ± 0.02		0.06 ± 0.02		0.05 ± 0.03		0.08 ± 0.04		0.07 ± 0.02		0.03 ± 0.01
		c22.5n3	0.95 ± 0.34		0.91 ± 0.13		1.1 ± 0.14		0.52 ± 0.13		0.41 ± 0.11		0.28 ± 0.05		0.42 ± 0.1		0.19 ± 0.01
		c22.6n3 (DHA)	17 ± 5.99		13 ± 4.15		2.27 ± 0.07		2.17 ± 0.27		2.18 ± 0.39		2.11 ± 0.26		2.35 ± 0.25		1.31 ± 0.07
	Σ EFA		17.98 ± 6.31		13.94 ± 4.22		5.63 ± 0.15		4.14 ± 0.53		4.12 ± 0.43		4.39 ± 0.4		4.88 ± 0.42		3.36 ± 0.13
	% lipid		2.91 ± 1.74		3.67 ± 1.81		16.48 ± 3.61		7.08 ± 3.46		2.75 ± 3.01		3.18 ± 0.95		4.21 ± 1.52		6.47 ± 0.84
	tr = trace; SFA = saturated fatty acids; MUFA = monounsaturated fatty acids; PUFA = polyunsaturated fatty acids; EPA = Eicosapentaenoic acid ; DHA = Docosahexaenoic acid ; ARA = Arachidonic acid; Σ EFA = EPA =DHA + ARA
